# Supplementary material for: Insights into the Molecular Basis of Huanglongbing Tolerance in Persian Lime (Citrus latifolia Tan.) through a Transcriptomic Approach
Source: Int J Mol Sci. 2023 Apr 19;24(8):7497. doi: 10.3390/ijms24087497 (PMC10144405; doi:10.3390/ijms24087497)
Supplement: Supplementary file 1 [file ijms-24-07497-s001.zip]

Archive with 5 entries (5 files):
- ijms-2270145-supplementary figures S1-S3.pdf
- Supplementary S1.xlsx
- Supplementary S2.xlsx
- Supplementary S3.xlsx
- Supplementary S4.xlsx
