# Supplementary material for: Insights into the Molecular Basis of Huanglongbing Tolerance in Persian Lime (Citrus latifolia Tan.) through a Transcriptomic Approach
Source: Int J Mol Sci. 2023 Apr 19;24(8):7497. doi: 10.3390/ijms24087497 (PMC10144405; doi:10.3390/ijms24087497)
Supplement: Supplementary file 1 [file ijms-24-07497-s001.zip › Supplementary S1.xlsx]

## Sheet: Metrics
Supplementary File S1. Metrics of the de novo transcriptome assembly of Persian lime transcriptome.
Contigs metrics	Raw contigs
# contigs (> = 0 bp)	247494
# contigs (> = 1000 bp)	38638
Total coverage (> = 0 bp)	118955352
Total coverage (> = 1000 bp)	77458840
# contigs	247494
Longest contig	13059
Total coverage	118955352
GC (%)	42.01
N50	1532
N75	567
L50	24297
L75	53980
Bases n	0
Proportion n	0
