# Supplementary material for: Insights into the Molecular Basis of Huanglongbing Tolerance in Persian Lime (Citrus latifolia Tan.) through a Transcriptomic Approach
Source: Int J Mol Sci. 2023 Apr 19;24(8):7497. doi: 10.3390/ijms24087497 (PMC10144405; doi:10.3390/ijms24087497)
Supplement: Supplementary file 1 [file ijms-24-07497-s001.zip › Supplementary S2.xlsx]

## Sheet: DEGs
Supplementary File S2: DEGs identified in Persian Lime transcriptome by DESeq2 method.
No.	# Gene_ID	Transcript_ID	Sprot_Top_BLASTX	Protein_ID	Sprot_Top_BLASTP	Pfam	EggNOG	KEGG	Gene_ontology_BLAST	Gene_ontology_Pfam	Identifier	Base_Mean	Log2_Fold_Change_(FC)	Log2_FC_SE	Stat	p_value	p_adj	Asint_1	Asint_2	Asint_3	Sint_1	Sint_2	Sint_3	Asint_1.1	Asint_2.1	Asint_3.1	Sint_1.1	Sint_2.1	Sint_3.1	Certeza	DE
1	TRINITY_DN8144_c0_g1	TRINITY_DN8144_c0_g1_i2	.	TRINITY_DN8144_c0_g1_i2.p2	GRP1_TOBAC^GRP1_TOBAC^Q:1-138,H:1-109^43.165%ID^E:1.59e-14^RecName: Full=Glycine-rich protein;^Eukaryota; Viridiplantae; Streptophyta; Embryophyta; Tracheophyta; Spermatophyta; Magnoliophyta; eudicotyledons; Gunneridae; Pentapetalae; asterids; lamiids; Solanales; Solanaceae; Nicotianoideae; Nicotianeae; Nicotiana	PF07172.14^GRP^Glycine rich protein family^1-95^E:2.6e-20	.	.	GO:0005618^cellular_component^cell wall`GO:0005576^cellular_component^extracellular region`GO:0071555^biological_process^cell wall organization`GO:0006952^biological_process^defense response`GO:0009607^biological_process^response to biotic stimulus	.	TRINITY_DN8144_c0_g1	18265.2	-3.91473	0.295221	-13.2603	3.93109e-40	1.22733e-35	25057	33725	31307	3154	2998	1734	27175.3	42935.5	32666.2	2472.74	2700.78	1640.71	100	UP_Asint_DOWN_Sint
2	TRINITY_DN5722_c8_g1	TRINITY_DN5722_c8_g1_i1	.	.	.	.	.	.	.	.	TRINITY_DN5722_c8_g1	731.627	-13.1513	1.25107	-10.5121	7.60166e-26	1.18666e-21	1562	1388	890	0	0	0	1694.05	1767.07	928.64	0	0	0	100	UP_Asint_DOWN_Sint
3	TRINITY_DN97927_c0_g1	TRINITY_DN97927_c0_g1_i1	.	.	.	.	.	.	.	.	TRINITY_DN97927_c0_g1	391.962	-12.2508	1.19918	-10.216	1.6817e-24	1.75015e-20	763	658	658	0	0	0	827.504	837.703	686.567	0	0	0	100	UP_Asint_DOWN_Sint
4	TRINITY_DN165824_c0_g1	TRINITY_DN165824_c0_g1_i1	.	.	.	.	.	.	.	.	TRINITY_DN165824_c0_g1	375.784	-12.1903	1.2267	-9.93747	2.86004e-23	2.23233e-19	528	600	880	0	0	0	572.637	763.863	918.205	0	0	0	100	UP_Asint_DOWN_Sint
5	TRINITY_DN40067_c0_g1	TRINITY_DN40067_c0_g1_i1	.	.	.	.	.	.	.	.	TRINITY_DN40067_c0_g1	494.702	-12.5868	1.2971	-9.70382	2.90431e-22	1.81351e-18	1266	835	510	0	0	0	1373.03	1063.04	532.142	0	0	0	100	UP_Asint_DOWN_Sint
6	TRINITY_DN187657_c0_g1	TRINITY_DN187657_c0_g1_i1	.	.	.	.	.	.	.	.	TRINITY_DN187657_c0_g1	276.646	-11.7484	1.22574	-9.58474	9.26908e-22	4.82317e-18	394	451	631	0	0	0	427.309	574.17	658.395	0	0	0	100	UP_Asint_DOWN_Sint
7	TRINITY_DN157643_c0_g1	TRINITY_DN157643_c0_g1_i1	DJ1B_ARATH^DJ1B_ARATH^Q:6-119,H:371-408^78.947%ID^E:2.13e-14^RecName: Full=Protein DJ-1 homolog B;^Eukaryota; Viridiplantae; Streptophyta; Embryophyta; Tracheophyta; Spermatophyta; Magnoliophyta; eudicotyledons; Gunneridae; Pentapetalae; rosids; malvids; Brassicales; Brassicaceae; Camelineae; Arabidopsis	.	.	.	COG0693^PfpI family	KEGG:ath:AT1G53280`KO:K03152	GO:0009507^cellular_component^chloroplast`GO:0009570^cellular_component^chloroplast stroma`GO:0005829^cellular_component^cytosol`GO:0005634^cellular_component^nucleus`GO:0019172^molecular_function^glyoxalase III activity`GO:0036524^molecular_function^protein deglycase activity`GO:0106046^biological_process^guanine deglycation, glyoxal removal`GO:0036529^biological_process^protein deglycation, gly…	.	TRINITY_DN157643_c0_g1	267.987	11.3331	1.21428	9.33318	1.02737e-20	3.20756e-17	0	0	0	639	712	492	0	0	0	500.977	641.413	465.53	100	DOWN_Asint_UP_Sint
8	TRINITY_DN167205_c0_g1	TRINITY_DN167205_c0_g1_i1	.	.	.	.	.	.	.	.	TRINITY_DN167205_c0_g1	267.987	11.3331	1.21428	9.33318	1.02737e-20	3.20756e-17	0	0	0	639	712	492	0	0	0	500.977	641.413	465.53	100	DOWN_Asint_UP_Sint
9	TRINITY_DN219143_c0_g1	TRINITY_DN219143_c0_g1_i1	.	.	.	.	.	.	.	.	TRINITY_DN219143_c0_g1	267.987	11.3331	1.21428	9.33318	1.02737e-20	3.20756e-17	0	0	0	639	712	492	0	0	0	500.977	641.413	465.53	100	DOWN_Asint_UP_Sint
10	TRINITY_DN8749_c0_g2	TRINITY_DN8749_c0_g2_i1	DEF1A_SOLLC^DEF1A_SOLLC^Q:121-2,H:195-234^77.5%ID^E:2.5e-17^RecName: Full=Peptide deformylase 1A, chloroplastic;^Eukaryota; Viridiplantae; Streptophyta; Embryophyta; Tracheophyta; Spermatophyta; Magnoliophyta; eudicotyledons; Gunneridae; Pentapetalae; asterids; lamiids; Solanales; Solanaceae; Solanoideae; Solaneae; Solanum; Lycopersicon	.	.	.	COG0242^Removes the formyl group from the N-terminal Met of newly synthesized proteins. Requires at least a dipeptide for an efficient rate of reaction. N-terminal L-methionine is a prerequisite for activity but the enzyme has broad specificity at other positions (By similarity)	KEGG:sly:544225`KO:K01462	GO:0009507^cellular_component^chloroplast`GO:0009570^cellular_component^chloroplast stroma`GO:0005739^cellular_component^mitochondrion`GO:0009505^cellular_component^plant-type cell wall`GO:0046872^molecular_function^metal ion binding`GO:0042586^molecular_function^peptide deformylase activity`GO:0043686^biological_process^co-translational protein modification`GO:0031365^biological_process^N-termin…	.	TRINITY_DN8749_c0_g2	241.028	-11.549	1.23724	-9.33447	1.01496e-20	3.20756e-17	423	483	357	0	0	0	458.76	614.91	372.499	0	0	0	100	UP_Asint_DOWN_Sint
11	TRINITY_DN55856_c0_g1	TRINITY_DN55856_c0_g1_i1	BPA1_ARATH^BPA1_ARATH^Q:1-81,H:197-223^81.481%ID^E:1.56e-08^RecName: Full=Binding partner of ACD11 1 {ECO:0000303|PubMed:18845362};^Eukaryota; Viridiplantae; Streptophyta; Embryophyta; Tracheophyta; Spermatophyta; Magnoliophyta; eudicotyledons; Gunneridae; Pentapetalae; rosids; malvids; Brassicales; Brassicaceae; Camelineae; Arabidopsis	.	.	.	ENOG4111ICI^actin cytoskeleton protein	KEGG:ath:AT5G16840	GO:0005737^cellular_component^cytoplasm`GO:0016020^cellular_component^membrane`GO:0003723^molecular_function^RNA binding`GO:0009735^biological_process^response to cytokinin	.	TRINITY_DN55856_c0_g1	335.144	11.6555	1.26335	9.22585	2.81321e-20	7.98467e-17	0	0	0	645	610	1010	0	0	0	505.681	549.525	955.66	100	DOWN_Asint_UP_Sint
12	TRINITY_DN13980_c0_g1	TRINITY_DN13980_c0_g1_i1	CAMT1_POPTR^CAMT1_POPTR^Q:1-123,H:187-227^65.854%ID^E:3.51e-14^RecName: Full=Caffeoyl-CoA O-methyltransferase 1;^Eukaryota; Viridiplantae; Streptophyta; Embryophyta; Tracheophyta; Spermatophyta; Magnoliophyta; eudicotyledons; Gunneridae; Pentapetalae; rosids; fabids; Malpighiales; Salicaceae; Saliceae; Populus	.	.	.	COG4122^O-methyltransferase	KEGG:pop:7457542`KO:K00588	GO:0042409^molecular_function^caffeoyl-CoA O-methyltransferase activity`GO:0046872^molecular_function^metal ion binding`GO:0009809^biological_process^lignin biosynthetic process	.	TRINITY_DN13980_c0_g1	210.106	-11.3508	1.23928	-9.15923	5.22699e-20	1.35993e-16	368	421	312	0	0	0	399.111	535.977	325.546	0	0	0	100	UP_Asint_DOWN_Sint
13	TRINITY_DN67115_c0_g1	TRINITY_DN67115_c0_g1_i1	.	.	.	.	.	.	.	.	TRINITY_DN67115_c0_g1	230.607	11.1164	1.21513	9.14826	5.78554e-20	1.38946e-16	0	0	0	551	610	425	0	0	0	431.985	549.525	402.134	100	DOWN_Asint_UP_Sint
14	TRINITY_DN153243_c0_g1	TRINITY_DN153243_c0_g1_i1	.	.	.	.	.	.	.	.	TRINITY_DN153243_c0_g1	214.613	11.0127	1.2158	9.05797	1.32905e-19	2.76628e-16	0	0	0	513	567	396	0	0	0	402.193	510.788	374.695	100	DOWN_Asint_UP_Sint
15	TRINITY_DN161796_c0_g1	TRINITY_DN161796_c0_g1_i1	MTK_ARATH^MTK_ARATH^Q:3-122,H:144-183^80%ID^E:9.46e-08^RecName: Full=Methylthioribose kinase;^Eukaryota; Viridiplantae; Streptophyta; Embryophyta; Tracheophyta; Spermatophyta; Magnoliophyta; eudicotyledons; Gunneridae; Pentapetalae; rosids; malvids; Brassicales; Brassicaceae; Camelineae; Arabidopsis	.	.	.	COG4857^Catalyzes the phosphorylation of methylthioribose into methylthioribose-1-phosphate (By similarity)	KEGG:ath:AT1G49820`KO:K00899	GO:0005829^cellular_component^cytosol`GO:0005524^molecular_function^ATP binding`GO:0042802^molecular_function^identical protein binding`GO:0046522^molecular_function^S-methyl-5-thioribose kinase activity`GO:0071369^biological_process^cellular response to ethylene stimulus`GO:0071281^biological_process^cellular response to iron ion`GO:0071732^biological_process^cellular response to nitric oxide`GO…	.	TRINITY_DN161796_c0_g1	214.613	11.0127	1.2158	9.05797	1.32905e-19	2.76628e-16	0	0	0	513	567	396	0	0	0	402.193	510.788	374.695	100	DOWN_Asint_UP_Sint
16	TRINITY_DN113626_c0_g1	TRINITY_DN113626_c0_g1_i1	.	.	.	.	.	.	.	.	TRINITY_DN113626_c0_g1	227.309	11.0955	1.23204	9.0058	2.14098e-19	4.17772e-16	0	0	0	506	644	409	0	0	0	396.705	580.154	386.995	100	DOWN_Asint_UP_Sint
17	TRINITY_DN142097_c0_g1	TRINITY_DN142097_c0_g1_i1	.	.	.	.	.	.	.	.	TRINITY_DN142097_c0_g1	184.142	-11.1605	1.24118	-8.99183	2.43149e-19	4.46549e-16	321	369	275	0	0	0	348.137	469.776	286.939	0	0	0	100	UP_Asint_DOWN_Sint
18	TRINITY_DN34841_c0_g1	TRINITY_DN34841_c0_g1_i2	CB2_DUNSA^CB2_DUNSA^Q:2-121,H:152-191^85%ID^E:4.61e-18^RecName: Full=Chlorophyll a-b binding protein of LHCII type I, chloroplastic;^Eukaryota; Viridiplantae; Chlorophyta; Chlorophyceae; Chlamydomonadales; Dunaliellaceae; Dunaliella	.	.	.	.	.	GO:0009535^cellular_component^chloroplast thylakoid membrane`GO:0016021^cellular_component^integral component of membrane`GO:0009522^cellular_component^photosystem I`GO:0009523^cellular_component^photosystem II`GO:0016168^molecular_function^chlorophyll binding`GO:0046872^molecular_function^metal ion binding`GO:0009765^biological_process^photosynthesis, light harvesting`GO:0018298^biological_proce…	.	TRINITY_DN34841_c0_g1	366.626	11.7853	1.31318	8.97464	2.84284e-19	4.9309e-16	0	0	0	1026	1133	396	0	0	0	804.385	1020.68	374.695	100	DOWN_Asint_UP_Sint
19	TRINITY_DN240359_c0_g1	TRINITY_DN240359_c0_g1_i1	.	.	.	.	.	.	.	.	TRINITY_DN240359_c0_g1	199.776	10.9093	1.21649	8.96788	3.02283e-19	4.96715e-16	0	0	0	478	527	369	0	0	0	374.753	474.754	349.147	100	DOWN_Asint_UP_Sint
20	TRINITY_DN32176_c0_g1	TRINITY_DN32176_c0_g1_i1	.	.	.	.	.	.	.	.	TRINITY_DN32176_c0_g1	186.385	10.8092	1.21677	8.88353	6.477e-19	1.01109e-15	0	0	0	447	490	345	0	0	0	350.449	441.422	326.438	100	DOWN_Asint_UP_Sint
21	TRINITY_DN977_c0_g3	TRINITY_DN977_c0_g3_i1	PORA_CUCSA^PORA_CUCSA^Q:130-1302,H:9-398^85.934%ID^E:0^RecName: Full=Protochlorophyllide reductase, chloroplastic;^Eukaryota; Viridiplantae; Streptophyta; Embryophyta; Tracheophyta; Spermatophyta; Magnoliophyta; eudicotyledons; Gunneridae; Pentapetalae; rosids; fabids; Cucurbitales; Cucurbitaceae; Benincaseae; Cucumis	TRINITY_DN977_c0_g3_i1.p1	PORA_CUCSA^PORA_CUCSA^Q:1-399,H:1-398^85.965%ID^E:0^RecName: Full=Protochlorophyllide reductase, chloroplastic;^Eukaryota; Viridiplantae; Streptophyta; Embryophyta; Tracheophyta; Spermatophyta; Magnoliophyta; eudicotyledons; Gunneridae; Pentapetalae; rosids; fabids; Cucurbitales; Cucurbitaceae; Benincaseae; Cucumis	PF08659.13^KR^KR domain^87-190^E:1.3e-08`PF00106.28^adh_short^short chain dehydrogenase^89-231^E:5.4e-20`PF13561.9^adh_short_C2^Enoyl-(Acyl carrier protein) reductase^93-230^E:1.1e-11	.	KEGG:csv:101208554`KO:K00218	GO:0009507^cellular_component^chloroplast`GO:0016630^molecular_function^protochlorophyllide reductase activity`GO:0015995^biological_process^chlorophyll biosynthetic process`GO:0015979^biological_process^photosynthesis	GO:0055114^biological_process^obsolete oxidation-reduction process	TRINITY_DN977_c0_g3	1227.38	-1.58673	0.178851	-8.87181	7.1965e-19	1.06991e-15	1549	1409	1965	657	720	715	1679.95	1793.8	2050.31	515.089	648.62	676.532	100	UP_Asint_DOWN_Sint
22	TRINITY_DN141315_c0_g1	TRINITY_DN141315_c0_g1_i1	.	.	.	.	.	.	.	.	TRINITY_DN141315_c0_g1	162.16	-10.977	1.24285	-8.83209	1.02735e-18	1.45795e-15	283	324	243	0	0	0	306.925	412.486	253.55	0	0	0	100	UP_Asint_DOWN_Sint
23	TRINITY_DN143294_c0_g1	TRINITY_DN143294_c0_g1_i1	.	.	.	.	.	.	.	.	TRINITY_DN143294_c0_g1	166.357	-11.0139	1.24998	-8.81122	1.23793e-18	1.61039e-15	265	346	259	0	0	0	287.403	440.494	270.245	0	0	0	100	UP_Asint_DOWN_Sint
24	TRINITY_DN83352_c0_g1	TRINITY_DN83352_c0_g1_i1	.	.	.	.	.	.	.	.	TRINITY_DN83352_c0_g1	227.633	-11.467	1.30081	-8.81526	1.19408e-18	1.61039e-15	604	346	259	0	0	0	655.062	440.494	270.245	0	0	0	100	UP_Asint_DOWN_Sint
25	TRINITY_DN74098_c0_g1	TRINITY_DN74098_c0_g1_i1	.	.	.	.	.	.	.	.	TRINITY_DN74098_c0_g1	174.171	10.7114	1.2174	8.79864	1.3848e-18	1.7294e-15	0	0	0	418	457	323	0	0	0	327.713	411.693	305.622	100	DOWN_Asint_UP_Sint
26	TRINITY_DN69538_c0_g1	TRINITY_DN69538_c0_g1_i1	HIS8_NICPL^HIS8_NICPL^Q:1-129,H:29-70^53.488%ID^E:5.57e-09^RecName: Full=Histidinol-phosphate aminotransferase, chloroplastic;^Eukaryota; Viridiplantae; Streptophyta; Embryophyta; Tracheophyta; Spermatophyta; Magnoliophyta; eudicotyledons; Gunneridae; Pentapetalae; asterids; lamiids; Solanales; Solanaceae; Nicotianoideae; Nicotianeae; Nicotiana	.	.	.	.	.	GO:0009507^cellular_component^chloroplast`GO:0004400^molecular_function^histidinol-phosphate transaminase activity`GO:0030170^molecular_function^pyridoxal phosphate binding`GO:0000105^biological_process^histidine biosynthetic process	.	TRINITY_DN69538_c0_g1	152.44	-10.8878	1.24427	-8.75032	2.12753e-18	2.55475e-15	265	305	229	0	0	0	287.403	388.297	238.942	0	0	0	100	UP_Asint_DOWN_Sint
27	TRINITY_DN112451_c0_g1	TRINITY_DN112451_c0_g1_i1	HSL1_ARATH^HSL1_ARATH^Q:3-143,H:363-409^57.447%ID^E:3e-12^RecName: Full=Receptor-like protein kinase HSL1;^Eukaryota; Viridiplantae; Streptophyta; Embryophyta; Tracheophyta; Spermatophyta; Magnoliophyta; eudicotyledons; Gunneridae; Pentapetalae; rosids; malvids; Brassicales; Brassicaceae; Camelineae; Arabidopsis	.	.	.	COG4886^leucine Rich Repeat	KEGG:ath:AT1G28440`KO:K00924	GO:0016021^cellular_component^integral component of membrane`GO:0005886^cellular_component^plasma membrane`GO:0009506^cellular_component^plasmodesma`GO:0005524^molecular_function^ATP binding`GO:0004672^molecular_function^protein kinase activity`GO:0004674^molecular_function^protein serine/threonine kinase activity`GO:0046777^biological_process^protein autophosphorylation	.	TRINITY_DN112451_c0_g1	144.261	-10.8082	1.24	-8.71626	2.8754e-18	3.32492e-15	249	285	223	0	0	0	270.05	362.835	232.682	0	0	0	100	UP_Asint_DOWN_Sint
28	TRINITY_DN42523_c0_g1	TRINITY_DN42523_c0_g1_i1	Y5780_ARATH^Y5780_ARATH^Q:113-3,H:427-463^81.081%ID^E:5.64e-14^RecName: Full=BTB/POZ domain-containing protein At5g47800;^Eukaryota; Viridiplantae; Streptophyta; Embryophyta; Tracheophyta; Spermatophyta; Magnoliophyta; eudicotyledons; Gunneridae; Pentapetalae; rosids; malvids; Brassicales; Brassicaceae; Camelineae; Arabidopsis	.	.	.	ENOG410YFNP^BTB POZ domain-containing protein	KEGG:ath:AT5G47800	GO:0016567^biological_process^protein ubiquitination	.	TRINITY_DN42523_c0_g1	138.177	-10.746	1.23538	-8.69854	3.36175e-18	3.74847e-15	226	271	229	0	0	0	245.106	345.011	238.942	0	0	0	100	UP_Asint_DOWN_Sint
29	TRINITY_DN102102_c0_g1	TRINITY_DN102102_c0_g1_i1	MORF6_ARATH^MORF6_ARATH^Q:2-127,H:45-83^66.667%ID^E:2.07e-08^RecName: Full=Multiple organellar RNA editing factor 6, mitochondrial {ECO:0000305};^Eukaryota; Viridiplantae; Streptophyta; Embryophyta; Tracheophyta; Spermatophyta; Magnoliophyta; eudicotyledons; Gunneridae; Pentapetalae; rosids; malvids; Brassicales; Brassicaceae; Camelineae; Arabidopsis	.	.	.	ENOG41106XY^NA	KEGG:ath:AT2G35240	GO:0005739^cellular_component^mitochondrion`GO:0046983^molecular_function^protein dimerization activity`GO:0042803^molecular_function^protein homodimerization activity`GO:0016554^biological_process^cytidine to uridine editing`GO:0080156^biological_process^mitochondrial mRNA modification`GO:0006397^biological_process^mRNA processing	.	TRINITY_DN102102_c0_g1	152.649	10.5211	1.21879	8.63241	6.00701e-18	6.46706e-15	0	0	0	367	399	284	0	0	0	287.728	359.444	268.72	100	DOWN_Asint_UP_Sint
30	TRINITY_DN14663_c0_g1	TRINITY_DN14663_c0_g1_i1	.	.	.	.	.	.	.	.	TRINITY_DN14663_c0_g1	136.635	-10.7308	1.25179	-8.57239	1.01361e-17	1.05487e-14	187	215	329	0	0	0	202.809	273.718	343.284	0	0	0	100	UP_Asint_DOWN_Sint
31	TRINITY_DN226990_c0_g1	TRINITY_DN226990_c0_g1_i1	NUCL1_ORYSJ^NUCL1_ORYSJ^Q:2-88,H:463-491^65.517%ID^E:6.94e-06^RecName: Full=Nucleolin 1;^Eukaryota; Viridiplantae; Streptophyta; Embryophyta; Tracheophyta; Spermatophyta; Magnoliophyta; Liliopsida; Poales; Poaceae; BOP clade; Oryzoideae; Oryzeae; Oryzinae; Oryza; Oryza sativa	.	.	.	COG0724^Rna-binding protein	KEGG:osa:4344865`KO:K11294	GO:0005730^cellular_component^nucleolus`GO:1990904^cellular_component^ribonucleoprotein complex`GO:0031491^molecular_function^nucleosome binding`GO:0003723^molecular_function^RNA binding`GO:0006364^biological_process^rRNA processing	.	TRINITY_DN226990_c0_g1	249.125	11.2279	1.31094	8.56476	1.08301e-17	1.09073e-14	0	0	0	813	290	630	0	0	0	637.393	261.25	596.105	100	DOWN_Asint_UP_Sint
32	TRINITY_DN77031_c0_g1	TRINITY_DN77031_c0_g1_i1	CLCG_ARATH^CLCG_ARATH^Q:3-128,H:593-634^69.048%ID^E:6.26e-15^RecName: Full=Putative chloride channel-like protein CLC-g;^Eukaryota; Viridiplantae; Streptophyta; Embryophyta; Tracheophyta; Spermatophyta; Magnoliophyta; eudicotyledons; Gunneridae; Pentapetalae; rosids; malvids; Brassicales; Brassicaceae; Camelineae; Arabidopsis	.	.	.	COG0038^chloride channel	KEGG:ath:AT5G33280`KO:K05016	GO:0034707^cellular_component^chloride channel complex`GO:0005247^molecular_function^voltage-gated chloride channel activity`GO:1902476^biological_process^chloride transmembrane transport`GO:0034765^biological_process^regulation of ion transmembrane transport	.	TRINITY_DN77031_c0_g1	143.34	10.4304	1.21959	8.55234	1.20623e-17	1.17686e-14	0	0	0	345	374	267	0	0	0	270.48	336.922	252.635	100	DOWN_Asint_UP_Sint
33	TRINITY_DN108670_c0_g1	TRINITY_DN108670_c0_g1_i1	ASD2_ARATH^ASD2_ARATH^Q:1-132,H:344-387^88.636%ID^E:4.05e-22^RecName: Full=Alpha-L-arabinofuranosidase 2;^Eukaryota; Viridiplantae; Streptophyta; Embryophyta; Tracheophyta; Spermatophyta; Magnoliophyta; eudicotyledons; Gunneridae; Pentapetalae; rosids; malvids; Brassicales; Brassicaceae; Camelineae; Arabidopsis	.	.	.	COG3534^Alpha-N-arabinofuranosidase (EC 3.2.1.55)	KEGG:ath:AT5G26120`KO:K01209	GO:0005576^cellular_component^extracellular region`GO:0009505^cellular_component^plant-type cell wall`GO:0046556^molecular_function^alpha-L-arabinofuranosidase activity`GO:0046373^biological_process^L-arabinose metabolic process	.	TRINITY_DN108670_c0_g1	167.745	-11.0266	1.30666	-8.43873	3.20806e-17	3.03512e-14	443	255	193	0	0	0	480.451	324.642	201.379	0	0	0	100	UP_Asint_DOWN_Sint
34	TRINITY_DN205264_c0_g1	TRINITY_DN205264_c0_g1_i1	.	.	.	.	.	.	.	.	TRINITY_DN205264_c0_g1	188.289	10.8243	1.28688	8.41128	4.05559e-17	3.7241e-14	0	0	0	689	374	267	0	0	0	540.177	336.922	252.635	100	DOWN_Asint_UP_Sint
35	TRINITY_DN8565_c0_g1	TRINITY_DN8565_c0_g1_i1	.	.	.	.	.	.	.	.	TRINITY_DN8565_c0_g1	342.485	11.6869	1.43246	8.15859	3.38946e-16	3.0235e-13	0	0	0	305	1314	668	0	0	0	239.12	1183.73	632.061	100	DOWN_Asint_UP_Sint
36	TRINITY_DN41039_c0_g1	TRINITY_DN41039_c0_g1_i1	C7A15_ARATH^C7A15_ARATH^Q:2-124,H:466-506^60.976%ID^E:1.36e-11^RecName: Full=Cytochrome P450 72A15;^Eukaryota; Viridiplantae; Streptophyta; Embryophyta; Tracheophyta; Spermatophyta; Magnoliophyta; eudicotyledons; Gunneridae; Pentapetalae; rosids; malvids; Brassicales; Brassicaceae; Camelineae; Arabidopsis	.	.	.	COG2124^Cytochrome p450	KEGG:ath:AT3G14690	GO:0016021^cellular_component^integral component of membrane`GO:0020037^molecular_function^heme binding`GO:0005506^molecular_function^iron ion binding`GO:0004497^molecular_function^monooxygenase activity`GO:0016705^molecular_function^oxidoreductase activity, acting on paired donors, with incorporation or reduction of molecular oxygen	.	TRINITY_DN41039_c0_g1	404.01	11.9252	1.47234	8.09951	5.51822e-16	4.78568e-13	0	0	0	447	490	1725	0	0	0	350.449	441.422	1632.19	100	DOWN_Asint_UP_Sint
37	TRINITY_DN33311_c0_g1	TRINITY_DN33311_c0_g1_i1	.	.	.	.	.	.	.	.	TRINITY_DN33311_c0_g1	100.006	9.91101	1.22527	8.08882	6.02454e-16	5.08357e-13	0	0	0	242	258	188	0	0	0	189.728	232.422	177.885	100	DOWN_Asint_UP_Sint
38	TRINITY_DN16664_c0_g1	TRINITY_DN16664_c0_g1_i1	AB40G_ARATH^AB40G_ARATH^Q:5-133,H:799-839^62.791%ID^E:1.2e-11^RecName: Full=ABC transporter G family member 40 {ECO:0000303|PubMed:18299247};^Eukaryota; Viridiplantae; Streptophyta; Embryophyta; Tracheophyta; Spermatophyta; Magnoliophyta; eudicotyledons; Gunneridae; Pentapetalae; rosids; malvids; Brassicales; Brassicaceae; Camelineae; Arabidopsis	.	.	.	COG0842^(ABC) transporter	KEGG:ath:AT1G15520	GO:0016021^cellular_component^integral component of membrane`GO:0005886^cellular_component^plasma membrane`GO:0005524^molecular_function^ATP binding`GO:0042626^molecular_function^ATPase-coupled transmembrane transporter activity`GO:0080168^biological_process^abscisic acid transport`GO:0002229^biological_process^defense response to oomycetes`GO:0006855^biological_process^xenobiotic transmembrane t…	.	TRINITY_DN16664_c0_g1	94.4781	9.82897	1.22615	8.01613	1.09126e-15	8.96587e-13	0	0	0	229	243	178	0	0	0	179.536	218.909	168.423	100	DOWN_Asint_UP_Sint
39	TRINITY_DN417_c0_g2	TRINITY_DN417_c0_g2_i1	.	.	.	.	.	.	.	.	TRINITY_DN417_c0_g2	117.625	-10.5149	1.31544	-7.99346	1.31204e-15	1.05034e-12	327	134	173	0	0	0	354.644	170.596	180.511	0	0	0	100	UP_Asint_DOWN_Sint
40	TRINITY_DN184839_c0_g1	TRINITY_DN184839_c0_g1_i1	.	.	.	.	.	.	.	.	TRINITY_DN184839_c0_g1	131.627	10.308	1.29846	7.93863	2.04426e-15	1.5956e-12	0	0	0	484	258	188	0	0	0	379.457	232.422	177.885	100	DOWN_Asint_UP_Sint
41	TRINITY_DN7545_c2_g1	TRINITY_DN7545_c2_g1_i1	.	.	.	.	.	.	.	.	TRINITY_DN7545_c2_g1	84.8806	9.67443	1.22905	7.87146	3.50516e-15	2.66913e-12	0	0	0	206	218	160	0	0	0	161.504	196.388	151.392	100	DOWN_Asint_UP_Sint
42	TRINITY_DN246751_c0_g1	TRINITY_DN246751_c0_g1_i1	ECI3_ARATH^ECI3_ARATH^Q:1-138,H:21-66^63.043%ID^E:2.85e-12^RecName: Full=Enoyl-CoA delta isomerase 3 {ECO:0000305};^Eukaryota; Viridiplantae; Streptophyta; Embryophyta; Tracheophyta; Spermatophyta; Magnoliophyta; eudicotyledons; Gunneridae; Pentapetalae; rosids; malvids; Brassicales; Brassicaceae; Camelineae; Arabidopsis	.	.	.	ENOG410YFAM^Enoyl-CoA hydratase	KEGG:ath:AT4G14440`KO:K18880	GO:0005829^cellular_component^cytosol`GO:0005634^cellular_component^nucleus`GO:0005777^cellular_component^peroxisome`GO:0004165^molecular_function^dodecenoyl-CoA delta-isomerase activity`GO:0004300^molecular_function^enoyl-CoA hydratase activity`GO:0006635^biological_process^fatty acid beta-oxidation`GO:0009062^biological_process^fatty acid catabolic process`GO:0080167^biological_process^response…	.	TRINITY_DN246751_c0_g1	80.5106	9.59818	1.22999	7.80345	6.02365e-15	4.47773e-12	0	0	0	196	206	152	0	0	0	153.664	185.577	143.822	100	DOWN_Asint_UP_Sint
43	TRINITY_DN60444_c0_g1	TRINITY_DN60444_c0_g1_i1	.	.	.	.	.	.	.	.	TRINITY_DN60444_c0_g1	76.5301	-9.89473	1.27635	-7.75237	9.01902e-15	6.54844e-12	104	118	188	0	0	0	112.792	150.226	196.162	0	0	0	100	UP_Asint_DOWN_Sint
44	TRINITY_DN13040_c1_g1	TRINITY_DN13040_c1_g1_i1	DJ1B_ARATH^DJ1B_ARATH^Q:1-126,H:189-230^59.524%ID^E:2.99e-08^RecName: Full=Protein DJ-1 homolog B;^Eukaryota; Viridiplantae; Streptophyta; Embryophyta; Tracheophyta; Spermatophyta; Magnoliophyta; eudicotyledons; Gunneridae; Pentapetalae; rosids; malvids; Brassicales; Brassicaceae; Camelineae; Arabidopsis	TRINITY_DN13040_c1_g1_i1.p1	.	.	.	.	.	.	TRINITY_DN13040_c1_g1	68.7616	-9.74107	1.25879	-7.73841	1.00665e-14	6.98513e-12	150	84	137	0	0	0	162.681	106.941	142.948	0	0	0	100	UP_Asint_DOWN_Sint
45	TRINITY_DN26257_c0_g1	TRINITY_DN26257_c0_g1_i1	PDX13_ARATH^PDX13_ARATH^Q:45-134,H:12-41^70%ID^E:6.66e-07^RecName: Full=Pyridoxal 5'-phosphate synthase subunit PDX1.3;^Eukaryota; Viridiplantae; Streptophyta; Embryophyta; Tracheophyta; Spermatophyta; Magnoliophyta; eudicotyledons; Gunneridae; Pentapetalae; rosids; malvids; Brassicales; Brassicaceae; Camelineae; Arabidopsis	.	.	.	COG0214^Involved in the production of pyridoxal phosphate, probably by incorporating ammonia into the pyridine ring (By similarity)	KEGG:ath:AT5G01410`KO:K06215	GO:0005829^cellular_component^cytosol`GO:0012505^cellular_component^endomembrane system`GO:0005886^cellular_component^plasma membrane`GO:0016843^molecular_function^amine-lyase activity`GO:0046982^molecular_function^protein heterodimerization activity`GO:0042803^molecular_function^protein homodimerization activity`GO:0036381^molecular_function^pyridoxal 5'-phosphate synthase (glutamine hydrolysing…	.	TRINITY_DN26257_c0_g1	76.4485	9.52348	1.23092	7.7369	1.01874e-14	6.98513e-12	0	0	0	186	195	145	0	0	0	145.824	175.668	137.199	100	DOWN_Asint_UP_Sint
46	TRINITY_DN27097_c0_g1	TRINITY_DN27097_c0_g1_i1	R13L1_ARATH^R13L1_ARATH^Q:3-155,H:465-512^47.059%ID^E:1.75e-07^RecName: Full=Putative disease resistance RPP13-like protein 1;^Eukaryota; Viridiplantae; Streptophyta; Embryophyta; Tracheophyta; Spermatophyta; Magnoliophyta; eudicotyledons; Gunneridae; Pentapetalae; rosids; malvids; Brassicales; Brassicaceae; Camelineae; Arabidopsis	TRINITY_DN27097_c0_g1_i1.p1	R13L1_ARATH^R13L1_ARATH^Q:1-51,H:465-512^47.059%ID^E:1.58e-07^RecName: Full=Putative disease resistance RPP13-like protein 1;^Eukaryota; Viridiplantae; Streptophyta; Embryophyta; Tracheophyta; Spermatophyta; Magnoliophyta; eudicotyledons; Gunneridae; Pentapetalae; rosids; malvids; Brassicales; Brassicaceae; Camelineae; Arabidopsis	.	COG4886^leucine Rich Repeat	KEGG:ath:AT3G14470	GO:0043531^molecular_function^ADP binding`GO:0005524^molecular_function^ATP binding`GO:0006952^biological_process^defense response	.	TRINITY_DN27097_c0_g1	83.9115	-10.0283	1.29638	-7.7356	1.02917e-14	6.98513e-12	156	88	213	0	0	0	169.188	112.033	222.247	0	0	0	100	UP_Asint_DOWN_Sint
47	TRINITY_DN57090_c0_g1	TRINITY_DN57090_c0_g1_i1	.	.	.	.	.	.	.	.	TRINITY_DN57090_c0_g1	147.527	10.4716	1.35895	7.70563	1.30199e-14	8.64882e-12	0	0	0	242	230	516	0	0	0	189.728	207.198	488.238	100	DOWN_Asint_UP_Sint
48	TRINITY_DN48586_c0_g1	TRINITY_DN48586_c0_g1_i1	.	.	.	.	.	.	.	.	TRINITY_DN48586_c0_g1	116.062	10.1264	1.31532	7.69887	1.37278e-14	8.92906e-12	0	0	0	444	207	171	0	0	0	348.097	186.478	161.8	100	DOWN_Asint_UP_Sint
49	TRINITY_DN75245_c0_g1	TRINITY_DN75245_c0_g1_i1	PTA10_ARATH^PTA10_ARATH^Q:130-2,H:65-107^97.674%ID^E:1.93e-21^RecName: Full=Protein PLASTID TRANSCRIPTIONALLY ACTIVE 10 {ECO:0000303|PubMed:16326926};^Eukaryota; Viridiplantae; Streptophyta; Embryophyta; Tracheophyta; Spermatophyta; Magnoliophyta; eudicotyledons; Gunneridae; Pentapetalae; rosids; malvids; Brassicales; Brassicaceae; Camelineae; Arabidopsis	.	.	.	ENOG410XTWN^NA	KEGG:ath:AT3G48500	GO:0009507^cellular_component^chloroplast`GO:0009570^cellular_component^chloroplast stroma`GO:0005829^cellular_component^cytosol`GO:0009295^cellular_component^nucleoid`GO:0009508^cellular_component^plastid chromosome`GO:0003676^molecular_function^nucleic acid binding	.	TRINITY_DN75245_c0_g1	103.936	9.96708	1.30182	7.65628	1.91399e-14	1.21953e-11	0	0	0	361	147	220	0	0	0	283.024	132.427	208.164	100	DOWN_Asint_UP_Sint
50	TRINITY_DN9971_c1_g1	TRINITY_DN9971_c1_g1_i2	.	.	.	.	.	.	.	.	TRINITY_DN9971_c1_g1	86.3537	-10.0686	1.32738	-7.5853	3.31714e-14	2.07129e-11	227	130	102	0	0	0	246.191	165.504	106.428	0	0	0	100	UP_Asint_DOWN_Sint
51	TRINITY_DN31211_c0_g1	TRINITY_DN31211_c0_g1_i7	AL7B4_ARATH^AL7B4_ARATH^Q:165-1688,H:1-508^83.071%ID^E:0^RecName: Full=Aldehyde dehydrogenase family 7 member B4;^Eukaryota; Viridiplantae; Streptophyta; Embryophyta; Tracheophyta; Spermatophyta; Magnoliophyta; eudicotyledons; Gunneridae; Pentapetalae; rosids; malvids; Brassicales; Brassicaceae; Camelineae; Arabidopsis	TRINITY_DN31211_c0_g1_i7.p1	AL7B4_ARATH^AL7B4_ARATH^Q:1-508,H:1-508^83.071%ID^E:0^RecName: Full=Aldehyde dehydrogenase family 7 member B4;^Eukaryota; Viridiplantae; Streptophyta; Embryophyta; Tracheophyta; Spermatophyta; Magnoliophyta; eudicotyledons; Gunneridae; Pentapetalae; rosids; malvids; Brassicales; Brassicaceae; Camelineae; Arabidopsis	PF00171.25^Aldedh^Aldehyde dehydrogenase family^33-488^E:3.1e-135	COG1012^Dehydrogenase	KEGG:ath:AT1G54100`KO:K14085	GO:0005829^cellular_component^cytosol`GO:0004029^molecular_function^aldehyde dehydrogenase (NAD+) activity`GO:0043878^molecular_function^glyceraldehyde-3-phosphate dehydrogenase (NAD+) (non-phosphorylating) activity`GO:0004043^molecular_function^L-aminoadipate-semialdehyde dehydrogenase activity`GO:0006081^biological_process^cellular aldehyde metabolic process`GO:0009737^biological_process^respon…	GO:0016491^molecular_function^oxidoreductase activity`GO:0055114^biological_process^obsolete oxidation-reduction process	TRINITY_DN31211_c0_g1	602.462	0.89357	0.119655	7.46791	8.14789e-14	4.98795e-11	397	331	396	1018	924	760	430.562	421.398	413.192	798.113	832.396	719.111	100	DOWN_Asint_UP_Sint
52	TRINITY_DN9259_c0_g1	TRINITY_DN9259_c0_g1_i1	.	.	.	.	.	.	.	.	TRINITY_DN9259_c0_g1	171.94	10.6926	1.45231	7.36249	1.80505e-13	1.08376e-10	0	0	0	153	636	358	0	0	0	119.952	572.948	338.739	100	DOWN_Asint_UP_Sint
53	TRINITY_DN232320_c0_g1	TRINITY_DN232320_c0_g1_i1	.	TRINITY_DN232320_c0_g1_i1.p1	.	.	.	.	.	.	TRINITY_DN232320_c0_g1	52.9499	-9.36166	1.2747	-7.34418	2.07019e-13	1.2195e-10	91	104	83	0	0	0	98.6931	132.403	86.6035	0	0	0	100	UP_Asint_DOWN_Sint
54	TRINITY_DN18261_c0_g1	TRINITY_DN18261_c0_g1_i1	IDE1_ARATH^IDE1_ARATH^Q:3-134,H:391-434^56.818%ID^E:1.56e-12^RecName: Full=Insulin-degrading enzyme-like 1, peroxisomal;^Eukaryota; Viridiplantae; Streptophyta; Embryophyta; Tracheophyta; Spermatophyta; Magnoliophyta; eudicotyledons; Gunneridae; Pentapetalae; rosids; malvids; Brassicales; Brassicaceae; Camelineae; Arabidopsis	.	.	.	COG1025^metalloendopeptidase activity	KEGG:ath:AT2G41790`KO:K01408	GO:0005739^cellular_component^mitochondrion`GO:0005777^cellular_component^peroxisome`GO:0046872^molecular_function^metal ion binding`GO:0004222^molecular_function^metalloendopeptidase activity`GO:0051603^biological_process^proteolysis involved in cellular protein catabolic process	.	TRINITY_DN18261_c0_g1	56.9726	9.09926	1.24077	7.33353	2.24165e-13	1.29605e-10	0	0	0	139	144	109	0	0	0	108.976	129.724	103.136	100	DOWN_Asint_UP_Sint
55	TRINITY_DN6805_c0_g1	TRINITY_DN6805_c0_g1_i4	PER25_ARATH^PER25_ARATH^Q:77-1027,H:12-328^73.899%ID^E:5.45e-174^RecName: Full=Peroxidase 25;^Eukaryota; Viridiplantae; Streptophyta; Embryophyta; Tracheophyta; Spermatophyta; Magnoliophyta; eudicotyledons; Gunneridae; Pentapetalae; rosids; malvids; Brassicales; Brassicaceae; Camelineae; Arabidopsis	TRINITY_DN6805_c0_g1_i4.p1	PER25_ARATH^PER25_ARATH^Q:6-322,H:12-328^73.899%ID^E:8.95e-177^RecName: Full=Peroxidase 25;^Eukaryota; Viridiplantae; Streptophyta; Embryophyta; Tracheophyta; Spermatophyta; Magnoliophyta; eudicotyledons; Gunneridae; Pentapetalae; rosids; malvids; Brassicales; Brassicaceae; Camelineae; Arabidopsis	PF00141.26^peroxidase^Peroxidase^40-279^E:2.8e-79	ENOG410YF8G^peroxidase	KEGG:ath:AT2G41480`KO:K00430	GO:0005576^cellular_component^extracellular region`GO:0020037^molecular_function^heme binding`GO:0046872^molecular_function^metal ion binding`GO:0004601^molecular_function^peroxidase activity`GO:0042744^biological_process^hydrogen peroxide catabolic process`GO:0006979^biological_process^response to oxidative stress	GO:0004601^molecular_function^peroxidase activity`GO:0020037^molecular_function^heme binding`GO:0006979^biological_process^response to oxidative stress`GO:0055114^biological_process^obsolete oxidation-reduction process	TRINITY_DN6805_c0_g1	83.822	3.36572	0.464565	7.24488	4.32821e-13	2.45693e-10	13	8	19	136	204	178	14.099	10.1848	19.8249	106.624	183.776	168.423	100	DOWN_Asint_UP_Sint
56	TRINITY_DN185102_c0_g1	TRINITY_DN185102_c0_g1_i1	.	.	.	.	.	.	.	.	TRINITY_DN185102_c0_g1	52.1641	8.97207	1.24387	7.21305	5.47106e-13	3.05022e-10	0	0	0	128	131	100	0	0	0	100.352	118.013	94.6198	100	DOWN_Asint_UP_Sint
57	TRINITY_DN4277_c1_g1	TRINITY_DN4277_c1_g1_i2	.	.	.	.	.	.	.	.	TRINITY_DN4277_c1_g1	118.066	10.151	1.41204	7.18891	6.53115e-13	3.57735e-10	0	0	0	516	206	125	0	0	0	404.545	185.577	118.275	100	DOWN_Asint_UP_Sint
58	TRINITY_DN32478_c0_g1	TRINITY_DN32478_c0_g1_i1	.	.	.	.	.	.	.	.	TRINITY_DN32478_c0_g1	75.266	9.50183	1.32375	7.17799	7.07456e-13	3.80818e-10	0	0	0	279	144	109	0	0	0	218.736	129.724	103.136	100	DOWN_Asint_UP_Sint
59	TRINITY_DN93454_c0_g1	TRINITY_DN93454_c0_g1_i1	Y1181_ARATH^Y1181_ARATH^Q:3-110,H:657-692^69.444%ID^E:1.74e-09^RecName: Full=Uncharacterized aarF domain-containing protein kinase At1g71810, chloroplastic;^Eukaryota; Viridiplantae; Streptophyta; Embryophyta; Tracheophyta; Spermatophyta; Magnoliophyta; eudicotyledons; Gunneridae; Pentapetalae; rosids; malvids; Brassicales; Brassicaceae; Camelineae; Arabidopsis	.	.	.	COG0661^Required, probably indirectly, for the hydroxylation of 2-octaprenylphenol to 2-octaprenyl-6-hydroxy-phenol, the fourth step in ubiquinone biosynthesis (By similarity)	KEGG:ath:AT1G71810`KO:K08869	GO:0009507^cellular_component^chloroplast`GO:0010287^cellular_component^plastoglobule`GO:0005524^molecular_function^ATP binding`GO:0004672^molecular_function^protein kinase activity	.	TRINITY_DN93454_c0_g1	161.326	-10.9698	1.53065	-7.16679	7.67775e-13	4.06283e-10	152	521	134	0	0	0	164.85	663.288	139.818	0	0	0	100	UP_Asint_DOWN_Sint
60	TRINITY_DN12710_c0_g2	TRINITY_DN12710_c0_g2_i1	.	TRINITY_DN12710_c0_g2_i1.p1	.	.	.	.	.	.	TRINITY_DN12710_c0_g2	47.8136	8.84642	1.24822	7.08721	1.36845e-12	7.12075e-10	0	0	0	117	120	92	0	0	0	91.7281	108.103	87.0503	100	DOWN_Asint_UP_Sint
61	TRINITY_DN977_c0_g1	TRINITY_DN977_c0_g1_i3	PORA_CUCSA^PORA_CUCSA^Q:1805-816,H:51-348^79.697%ID^E:1.32e-179^RecName: Full=Protochlorophyllide reductase, chloroplastic;^Eukaryota; Viridiplantae; Streptophyta; Embryophyta; Tracheophyta; Spermatophyta; Magnoliophyta; eudicotyledons; Gunneridae; Pentapetalae; rosids; fabids; Cucurbitales; Cucurbitaceae; Benincaseae; Cucumis`PORA_CUCSA^PORA_CUCSA^Q:720-568,H:348-398^92.157%ID^E:5.58e-21^RecName…	TRINITY_DN977_c0_g1_i3.p1	PORA_CUCSA^PORA_CUCSA^Q:10-189,H:51-230^85.556%ID^E:1.19e-102^RecName: Full=Protochlorophyllide reductase, chloroplastic;^Eukaryota; Viridiplantae; Streptophyta; Embryophyta; Tracheophyta; Spermatophyta; Magnoliophyta; eudicotyledons; Gunneridae; Pentapetalae; rosids; fabids; Cucurbitales; Cucurbitaceae; Benincaseae; Cucumis	PF08659.13^KR^KR domain^46-161^E:2.6e-09`PF00106.28^adh_short^short chain dehydrogenase^48-193^E:2.9e-21`PF13561.9^adh_short_C2^Enoyl-(Acyl carrier protein) reductase^52-191^E:1.2e-12	.	KEGG:csv:101208554`KO:K00218	GO:0009507^cellular_component^chloroplast`GO:0016630^molecular_function^protochlorophyllide reductase activity`GO:0015995^biological_process^chlorophyll biosynthetic process`GO:0015979^biological_process^photosynthesis	GO:0055114^biological_process^obsolete oxidation-reduction process	TRINITY_DN977_c0_g1	384.053	-1.08611	0.154007	-7.05233	1.75944e-12	9.00519e-10	488	372	540	333	249	267	529.255	473.595	563.444	261.072	224.314	252.635	100	UP_Asint_DOWN_Sint
62	TRINITY_DN92124_c0_g1	TRINITY_DN92124_c0_g1_i1	.	TRINITY_DN92124_c0_g1_i1.p1	EF102_ARATH^EF102_ARATH^Q:18-61,H:118-165^58.333%ID^E:4.51e-08^RecName: Full=Ethylene-responsive transcription factor 5;^Eukaryota; Viridiplantae; Streptophyta; Embryophyta; Tracheophyta; Spermatophyta; Magnoliophyta; eudicotyledons; Gunneridae; Pentapetalae; rosids; malvids; Brassicales; Brassicaceae; Camelineae; Arabidopsis	.	ENOG410Z37D^Transcription factor	KEGG:ath:AT5G47230`KO:K09286	GO:0005634^cellular_component^nucleus`GO:0003700^molecular_function^DNA-binding transcription factor activity`GO:0043565^molecular_function^sequence-specific DNA binding`GO:0006952^biological_process^defense response`GO:0009873^biological_process^ethylene-activated signaling pathway`GO:0010200^biological_process^response to chitin`GO:0009409^biological_process^response to cold	.	TRINITY_DN92124_c0_g1	43.5542	-9.08265	1.30242	-6.97366	3.08796e-12	1.55499e-09	93	49	94	0	0	0	100.862	62.3821	98.081	0	0	0	100	UP_Asint_DOWN_Sint
63	TRINITY_DN10528_c0_g1	TRINITY_DN10528_c0_g1_i2	CDPK7_ARATH^CDPK7_ARATH^Q:50-154,H:215-249^88.571%ID^E:1.86e-15^RecName: Full=Calcium-dependent protein kinase 7;^Eukaryota; Viridiplantae; Streptophyta; Embryophyta; Tracheophyta; Spermatophyta; Magnoliophyta; eudicotyledons; Gunneridae; Pentapetalae; rosids; malvids; Brassicales; Brassicaceae; Camelineae; Arabidopsis	TRINITY_DN10528_c0_g1_i2.p1	CDPK7_ARATH^CDPK7_ARATH^Q:17-51,H:215-249^88.571%ID^E:1.54e-15^RecName: Full=Calcium-dependent protein kinase 7;^Eukaryota; Viridiplantae; Streptophyta; Embryophyta; Tracheophyta; Spermatophyta; Magnoliophyta; eudicotyledons; Gunneridae; Pentapetalae; rosids; malvids; Brassicales; Brassicaceae; Camelineae; Arabidopsis	PF00069.28^Pkinase^Protein kinase domain^17-51^E:5.5e-09	ENOG410XRMJ^calcium-dependent protein kinase	KEGG:ath:AT5G12480`KO:K13412	GO:0005737^cellular_component^cytoplasm`GO:0005634^cellular_component^nucleus`GO:0005886^cellular_component^plasma membrane`GO:0005524^molecular_function^ATP binding`GO:0005509^molecular_function^calcium ion binding`GO:0009931^molecular_function^calcium-dependent protein serine/threonine kinase activity`GO:0004683^molecular_function^calmodulin-dependent protein kinase activity`GO:0009738^biologic…	GO:0004672^molecular_function^protein kinase activity`GO:0005524^molecular_function^ATP binding`GO:0006468^biological_process^protein phosphorylation	TRINITY_DN10528_c0_g1	50.673	-9.30026	1.34651	-6.90692	4.95291e-12	2.41648e-09	137	59	77	0	0	0	148.582	75.1132	80.343	0	0	0	100	UP_Asint_DOWN_Sint
64	TRINITY_DN7235_c2_g1	TRINITY_DN7235_c2_g1_i1	.	TRINITY_DN7235_c2_g1_i1.p1	.	.	.	.	.	.	TRINITY_DN7235_c2_g1	66.6571	-9.69431	1.40357	-6.9069	4.95356e-12	2.41648e-09	134	150	61	0	0	0	145.328	190.966	63.6483	0	0	0	100	UP_Asint_DOWN_Sint
65	TRINITY_DN8960_c0_g2	TRINITY_DN8960_c0_g2_i1	LAZ5_ARATH^LAZ5_ARATH^Q:16-171,H:648-698^50%ID^E:8.79e-11^RecName: Full=Disease resistance protein LAZ5 {ECO:0000305};^Eukaryota; Viridiplantae; Streptophyta; Embryophyta; Tracheophyta; Spermatophyta; Magnoliophyta; eudicotyledons; Gunneridae; Pentapetalae; rosids; malvids; Brassicales; Brassicaceae; Camelineae; Arabidopsis	TRINITY_DN8960_c0_g2_i1.p1	LAZ5_ARATH^LAZ5_ARATH^Q:6-57,H:648-698^50%ID^E:7.91e-11^RecName: Full=Disease resistance protein LAZ5 {ECO:0000305};^Eukaryota; Viridiplantae; Streptophyta; Embryophyta; Tracheophyta; Spermatophyta; Magnoliophyta; eudicotyledons; Gunneridae; Pentapetalae; rosids; malvids; Brassicales; Brassicaceae; Camelineae; Arabidopsis	PF07725.15^LRR_3^Leucine Rich Repeat^38-57^E:4.1e-07	COG4886^leucine Rich Repeat	KEGG:ath:AT5G44870	GO:0043531^molecular_function^ADP binding`GO:0005524^molecular_function^ATP binding`GO:0051607^biological_process^defense response to virus`GO:0009626^biological_process^plant-type hypersensitive response`GO:0009615^biological_process^response to virus`GO:0007165^biological_process^signal transduction	.	TRINITY_DN8960_c0_g2	39.0753	-8.92601	1.29503	-6.89252	5.48119e-12	2.63274e-09	85	47	79	0	0	0	92.1859	59.8359	82.4298	0	0	0	100	UP_Asint_DOWN_Sint
66	TRINITY_DN9763_c0_g1	TRINITY_DN9763_c0_g1_i1	MTPC1_ARATH^MTPC1_ARATH^Q:7-147,H:248-294^72.34%ID^E:3.56e-16^RecName: Full=Metal tolerance protein C1;^Eukaryota; Viridiplantae; Streptophyta; Embryophyta; Tracheophyta; Spermatophyta; Magnoliophyta; eudicotyledons; Gunneridae; Pentapetalae; rosids; malvids; Brassicales; Brassicaceae; Camelineae; Arabidopsis	TRINITY_DN9763_c0_g1_i1.p1	MTPC1_ARATH^MTPC1_ARATH^Q:3-49,H:248-294^72.34%ID^E:3.21e-16^RecName: Full=Metal tolerance protein C1;^Eukaryota; Viridiplantae; Streptophyta; Embryophyta; Tracheophyta; Spermatophyta; Magnoliophyta; eudicotyledons; Gunneridae; Pentapetalae; rosids; malvids; Brassicales; Brassicaceae; Camelineae; Arabidopsis	.	COG0053^cation diffusion facilitator family transporter	KEGG:ath:AT2G47830	GO:0016021^cellular_component^integral component of membrane`GO:0005774^cellular_component^vacuolar membrane`GO:0008324^molecular_function^cation transmembrane transporter activity	.	TRINITY_DN9763_c0_g1	60.7137	9.19196	1.33406	6.89021	5.57095e-12	2.63531e-09	0	0	0	224	117	88	0	0	0	175.616	105.401	83.2655	100	DOWN_Asint_UP_Sint
67	TRINITY_DN40111_c0_g1	TRINITY_DN40111_c0_g1_i1	.	TRINITY_DN40111_c0_g1_i1.p1	.	.	.	.	.	.	TRINITY_DN40111_c0_g1	40.4011	8.60339	1.25771	6.84049	7.89204e-12	3.62349e-09	0	0	0	99	101	78	0	0	0	77.6161	90.987	73.8035	100	DOWN_Asint_UP_Sint
68	TRINITY_DN91145_c0_g1	TRINITY_DN91145_c0_g1_i1	NFP_MEDTR^NFP_MEDTR^Q:9-152,H:24-71^60.417%ID^E:9.84e-12^RecName: Full=Serine/threonine receptor-like kinase NFP {ECO:0000303|PubMed:16723404};^Eukaryota; Viridiplantae; Streptophyta; Embryophyta; Tracheophyta; Spermatophyta; Magnoliophyta; eudicotyledons; Gunneridae; Pentapetalae; rosids; fabids; Fabales; Fabaceae; Papilionoideae; 50 kb inversion clade; NPAAA clade; Hologalegina; IRL clade; Trif…	TRINITY_DN91145_c0_g1_i1.p1	NFP_MEDTR^NFP_MEDTR^Q:3-50,H:24-71^60.417%ID^E:8.86e-12^RecName: Full=Serine/threonine receptor-like kinase NFP {ECO:0000303|PubMed:16723404};^Eukaryota; Viridiplantae; Streptophyta; Embryophyta; Tracheophyta; Spermatophyta; Magnoliophyta; eudicotyledons; Gunneridae; Pentapetalae; rosids; fabids; Fabales; Fabaceae; Papilionoideae; 50 kb inversion clade; NPAAA clade; Hologalegina; IRL clade; Trifo…	.	.	KEGG:mtr:MTR_5g019040	GO:0016021^cellular_component^integral component of membrane`GO:0005886^cellular_component^plasma membrane`GO:0005775^cellular_component^vacuolar lumen`GO:0005524^molecular_function^ATP binding`GO:0004713^molecular_function^protein tyrosine kinase activity`GO:0006952^biological_process^defense response`GO:0009877^biological_process^nodulation`GO:1902290^biological_process^positive regulation of d…	.	TRINITY_DN91145_c0_g1	40.4011	8.60339	1.25771	6.84049	7.89204e-12	3.62349e-09	0	0	0	99	101	78	0	0	0	77.6161	90.987	73.8035	100	DOWN_Asint_UP_Sint
69	TRINITY_DN14613_c0_g1	TRINITY_DN14613_c0_g1_i1	PDR1_NICPL^PDR1_NICPL^Q:3-155,H:484-534^72.549%ID^E:1.65e-19^RecName: Full=Pleiotropic drug resistance protein 1;^Eukaryota; Viridiplantae; Streptophyta; Embryophyta; Tracheophyta; Spermatophyta; Magnoliophyta; eudicotyledons; Gunneridae; Pentapetalae; asterids; lamiids; Solanales; Solanaceae; Nicotianoideae; Nicotianeae; Nicotiana	TRINITY_DN14613_c0_g1_i1.p1	PDR1_NICPL^PDR1_NICPL^Q:1-51,H:484-534^72.549%ID^E:1.48e-19^RecName: Full=Pleiotropic drug resistance protein 1;^Eukaryota; Viridiplantae; Streptophyta; Embryophyta; Tracheophyta; Spermatophyta; Magnoliophyta; eudicotyledons; Gunneridae; Pentapetalae; asterids; lamiids; Solanales; Solanaceae; Nicotianoideae; Nicotianeae; Nicotiana	.	.	.	GO:0016021^cellular_component^integral component of membrane`GO:0005886^cellular_component^plasma membrane`GO:0005524^molecular_function^ATP binding`GO:0016887^molecular_function^ATP hydrolysis activity`GO:0006952^biological_process^defense response	.	TRINITY_DN14613_c0_g1	80.9081	-9.97488	1.49245	-6.68358	2.33177e-11	1.05508e-08	276	88	71	0	0	0	299.333	112.033	74.0825	0	0	0	100	UP_Asint_DOWN_Sint
70	TRINITY_DN129261_c0_g1	TRINITY_DN129261_c0_g1_i1	AEE7_ARATH^AEE7_ARATH^Q:2-148,H:432-480^79.592%ID^E:1.89e-22^RecName: Full=Acetate/butyrate--CoA ligase AAE7, peroxisomal;^Eukaryota; Viridiplantae; Streptophyta; Embryophyta; Tracheophyta; Spermatophyta; Magnoliophyta; eudicotyledons; Gunneridae; Pentapetalae; rosids; malvids; Brassicales; Brassicaceae; Camelineae; Arabidopsis	TRINITY_DN129261_c0_g1_i1.p1	AEE7_ARATH^AEE7_ARATH^Q:1-49,H:432-480^79.592%ID^E:1.7e-22^RecName: Full=Acetate/butyrate--CoA ligase AAE7, peroxisomal;^Eukaryota; Viridiplantae; Streptophyta; Embryophyta; Tracheophyta; Spermatophyta; Magnoliophyta; eudicotyledons; Gunneridae; Pentapetalae; rosids; malvids; Brassicales; Brassicaceae; Camelineae; Arabidopsis	PF00501.31^AMP-binding^AMP-binding enzyme^1-29^E:2.3e-07	COG0318^Amp-dependent synthetase and ligase	KEGG:ath:AT3G16910`KO:K01913	GO:0005777^cellular_component^peroxisome`GO:0003987^molecular_function^acetate-CoA ligase activity`GO:0047760^molecular_function^butyrate-CoA ligase activity`GO:0006083^biological_process^acetate metabolic process`GO:0019605^biological_process^butyrate metabolic process`GO:0006097^biological_process^glyoxylate cycle	.	TRINITY_DN129261_c0_g1	41.7159	8.64937	1.29498	6.67916	2.40321e-11	1.07186e-08	0	0	0	92	119	75	0	0	0	72.1281	107.202	70.9649	100	DOWN_Asint_UP_Sint
71	TRINITY_DN18226_c0_g1	TRINITY_DN18226_c0_g1_i2	SSL10_ARATH^SSL10_ARATH^Q:74-1021,H:45-371^48.048%ID^E:3.27e-93^RecName: Full=Protein STRICTOSIDINE SYNTHASE-LIKE 10 {ECO:0000303|PubMed:10777701};^Eukaryota; Viridiplantae; Streptophyta; Embryophyta; Tracheophyta; Spermatophyta; Magnoliophyta; eudicotyledons; Gunneridae; Pentapetalae; rosids; malvids; Brassicales; Brassicaceae; Camelineae; Arabidopsis	TRINITY_DN18226_c0_g1_i2.p1	SSL10_ARATH^SSL10_ARATH^Q:25-340,H:45-371^48.048%ID^E:6.02e-101^RecName: Full=Protein STRICTOSIDINE SYNTHASE-LIKE 10 {ECO:0000303|PubMed:10777701};^Eukaryota; Viridiplantae; Streptophyta; Embryophyta; Tracheophyta; Spermatophyta; Magnoliophyta; eudicotyledons; Gunneridae; Pentapetalae; rosids; malvids; Brassicales; Brassicaceae; Camelineae; Arabidopsis	PF20067.2^SSL_N^Strictosidine synthase-like, N-terminal^26-61^E:9.7e-05`PF08450.15^SGL^SMP-30/Gluconolactonase/LRE-like region^110-267^E:3.1e-14`PF03088.19^Str_synth^Strictosidine synthase^145-232^E:6.8e-29	COG3386^SMP-30 gluconolaconase LRE domain protein	KEGG:ath:AT3G57030	GO:0005783^cellular_component^endoplasmic reticulum`GO:0016020^cellular_component^membrane`GO:0009505^cellular_component^plant-type cell wall`GO:0005886^cellular_component^plasma membrane`GO:0009506^cellular_component^plasmodesma`GO:0005773^cellular_component^vacuole`GO:0009058^biological_process^biosynthetic process	GO:0016844^molecular_function^strictosidine synthase activity`GO:0009058^biological_process^biosynthetic process	TRINITY_DN18226_c0_g1	59.1858	-2.19083	0.328754	-6.66402	2.66438e-11	1.17162e-08	87	66	108	24	25	24	94.355	84.0249	112.689	18.816	22.5215	22.7088	100	UP_Asint_DOWN_Sint
72	TRINITY_DN240_c0_g3	TRINITY_DN240_c0_g3_i4	MCU2_ARATH^MCU2_ARATH^Q:125-727,H:1-195^47.115%ID^E:1.87e-41^RecName: Full=Calcium uniporter protein 2, mitochondrial;^Eukaryota; Viridiplantae; Streptophyta; Embryophyta; Tracheophyta; Spermatophyta; Magnoliophyta; eudicotyledons; Gunneridae; Pentapetalae; rosids; malvids; Brassicales; Brassicaceae; Camelineae; Arabidopsis	TRINITY_DN240_c0_g3_i4.p1	MCU2_ARATH^MCU2_ARATH^Q:1-201,H:1-195^47.596%ID^E:1.12e-51^RecName: Full=Calcium uniporter protein 2, mitochondrial;^Eukaryota; Viridiplantae; Streptophyta; Embryophyta; Tracheophyta; Spermatophyta; Magnoliophyta; eudicotyledons; Gunneridae; Pentapetalae; rosids; malvids; Brassicales; Brassicaceae; Camelineae; Arabidopsis	.	ENOG410Y3YU^Coiled-coil domain containing 109B	KEGG:ath:AT2G23790`KO:K20858	GO:0016021^cellular_component^integral component of membrane`GO:0005743^cellular_component^mitochondrial inner membrane`GO:0005262^molecular_function^calcium channel activity`GO:0015292^molecular_function^uniporter activity`GO:0051560^biological_process^mitochondrial calcium ion homeostasis	.	TRINITY_DN240_c0_g3	857.844	0.842999	0.127455	6.61409	3.73849e-11	1.6211e-08	561	434	652	1451	1200	1149	608.427	552.527	680.307	1137.59	1081.03	1087.18	100	DOWN_Asint_UP_Sint
73	TRINITY_DN25581_c0_g1	TRINITY_DN25581_c0_g1_i1	.	TRINITY_DN25581_c0_g1_i1.p3	.	.	.	.	.	.	TRINITY_DN25581_c0_g1	33.4271	8.33	1.27026	6.55773	5.4633e-11	2.33657e-08	0	0	0	82	83	65	0	0	0	64.2881	74.7715	61.5029	100	DOWN_Asint_UP_Sint
74	TRINITY_DN19568_c0_g1	TRINITY_DN19568_c0_g1_i2	.	TRINITY_DN19568_c0_g1_i2.p1	.	PF00560.36^LRR_1^Leucine Rich Repeat^6-20^E:7.8`PF00560.36^LRR_1^Leucine Rich Repeat^30-48^E:43	.	.	.	GO:0005515^molecular_function^protein binding	TRINITY_DN19568_c0_g1	30.6202	-8.57133	1.30882	-6.5489	5.79628e-11	2.41288e-08	53	59	49	0	0	0	57.4806	75.1132	51.1273	0	0	0	100	UP_Asint_DOWN_Sint
75	TRINITY_DN930_c0_g1	TRINITY_DN930_c0_g1_i8	GLGL1_SOLTU^GLGL1_SOLTU^Q:367-1773,H:2-470^79.531%ID^E:0^RecName: Full=Glucose-1-phosphate adenylyltransferase large subunit 1;^Eukaryota; Viridiplantae; Streptophyta; Embryophyta; Tracheophyta; Spermatophyta; Magnoliophyta; eudicotyledons; Gunneridae; Pentapetalae; asterids; lamiids; Solanales; Solanaceae; Solanoideae; Solaneae; Solanum	TRINITY_DN930_c0_g1_i8.p1	GLGL1_SOLTU^GLGL1_SOLTU^Q:59-527,H:2-470^79.531%ID^E:0^RecName: Full=Glucose-1-phosphate adenylyltransferase large subunit 1;^Eukaryota; Viridiplantae; Streptophyta; Embryophyta; Tracheophyta; Spermatophyta; Magnoliophyta; eudicotyledons; Gunneridae; Pentapetalae; asterids; lamiids; Solanales; Solanaceae; Solanoideae; Solaneae; Solanum	PF00483.26^NTP_transferase^Nucleotidyl transferase^97-373^E:1.4e-77	.	.	GO:0009501^cellular_component^amyloplast`GO:0009507^cellular_component^chloroplast`GO:0005524^molecular_function^ATP binding`GO:0008878^molecular_function^glucose-1-phosphate adenylyltransferase activity`GO:0005978^biological_process^glycogen biosynthetic process`GO:0019252^biological_process^starch biosynthetic process	GO:0016779^molecular_function^nucleotidyltransferase activity`GO:0009058^biological_process^biosynthetic process	TRINITY_DN930_c0_g1	3747.33	2.31397	0.353276	6.55003	5.7526e-11	2.41288e-08	1139	1206	953	6243	10007	5083	1235.29	1535.36	994.375	4894.52	9014.92	4809.53	100	DOWN_Asint_UP_Sint
76	TRINITY_DN10464_c0_g1	TRINITY_DN10464_c0_g1_i1	C71DZ_CATRO^C71DZ_CATRO^Q:2-166,H:271-325^63.636%ID^E:4.55e-17^RecName: Full=Tabersonine 16-hydroxylase 2 {ECO:0000303|PubMed:24108213};^Eukaryota; Viridiplantae; Streptophyta; Embryophyta; Tracheophyta; Spermatophyta; Magnoliophyta; eudicotyledons; Gunneridae; Pentapetalae; asterids; lamiids; Gentianales; Apocynaceae; Rauvolfioideae; Vinceae; Catharanthinae; Catharanthus	TRINITY_DN10464_c0_g1_i1.p1	C71DZ_CATRO^C71DZ_CATRO^Q:1-55,H:271-325^63.636%ID^E:4.1e-17^RecName: Full=Tabersonine 16-hydroxylase 2 {ECO:0000303|PubMed:24108213};^Eukaryota; Viridiplantae; Streptophyta; Embryophyta; Tracheophyta; Spermatophyta; Magnoliophyta; eudicotyledons; Gunneridae; Pentapetalae; asterids; lamiids; Gentianales; Apocynaceae; Rauvolfioideae; Vinceae; Catharanthinae; Catharanthus	PF00067.25^p450^Cytochrome P450^2-55^E:2.6e-09	.	.	GO:0005789^cellular_component^endoplasmic reticulum membrane`GO:0016021^cellular_component^integral component of membrane`GO:0020037^molecular_function^heme binding`GO:0005506^molecular_function^iron ion binding`GO:0004497^molecular_function^monooxygenase activity`GO:0016705^molecular_function^oxidoreductase activity, acting on paired donors, with incorporation or reduction of molecular oxygen`GO…	GO:0005506^molecular_function^iron ion binding`GO:0016705^molecular_function^oxidoreductase activity, acting on paired donors, with incorporation or reduction of molecular oxygen`GO:0020037^molecular_function^heme binding`GO:0055114^biological_process^obsolete oxidation-reduction process	TRINITY_DN10464_c0_g1	57.8796	-9.49099	1.45134	-6.53947	6.17363e-11	2.53614e-08	148	109	46	0	0	0	160.512	138.768	47.9971	0	0	0	100	UP_Asint_DOWN_Sint
77	TRINITY_DN113269_c0_g1	TRINITY_DN113269_c0_g1_i1	Y1310_MYCBO^Y1310_MYCBO^Q:1-150,H:13-62^46%ID^E:2.76e-09^RecName: Full=Uncharacterized GMC-type oxidoreductase Mb1310;^Bacteria; Actinobacteria; Corynebacteriales; Mycobacteriaceae; Mycobacterium; Mycobacterium tuberculosis complex	TRINITY_DN113269_c0_g1_i1.p1	Y1310_MYCBO^Y1310_MYCBO^Q:1-50,H:13-62^46%ID^E:2.48e-09^RecName: Full=Uncharacterized GMC-type oxidoreductase Mb1310;^Bacteria; Actinobacteria; Corynebacteriales; Mycobacteriaceae; Mycobacterium; Mycobacterium tuberculosis complex	PF00732.22^GMC_oxred_N^GMC oxidoreductase^1-52^E:6.4e-08	.	.	GO:0050660^molecular_function^flavin adenine dinucleotide binding`GO:0016614^molecular_function^oxidoreductase activity, acting on CH-OH group of donors	GO:0016614^molecular_function^oxidoreductase activity, acting on CH-OH group of donors`GO:0050660^molecular_function^flavin adenine dinucleotide binding`GO:0055114^biological_process^obsolete oxidation-reduction process	TRINITY_DN113269_c0_g1	32.1191	8.27241	1.27175	6.50475	7.78239e-11	3.11505e-08	0	0	0	79	79	63	0	0	0	61.9361	71.168	59.6105	100	DOWN_Asint_UP_Sint
78	TRINITY_DN182492_c0_g1	TRINITY_DN182492_c0_g1_i1	.	TRINITY_DN182492_c0_g1_i1.p1	.	.	.	.	.	.	TRINITY_DN182492_c0_g1	32.1191	8.27241	1.27175	6.50475	7.78239e-11	3.11505e-08	0	0	0	79	79	63	0	0	0	61.9361	71.168	59.6105	100	DOWN_Asint_UP_Sint
79	TRINITY_DN52949_c0_g1	TRINITY_DN52949_c0_g1_i1	.	TRINITY_DN52949_c0_g1_i1.p2	.	.	.	.	.	.	TRINITY_DN52949_c0_g1	29.4865	-8.51687	1.31383	-6.48248	9.02267e-11	3.56578e-08	51	57	47	0	0	0	55.3115	72.567	49.0405	0	0	0	100	UP_Asint_DOWN_Sint
80	TRINITY_DN1862_c0_g1	TRINITY_DN1862_c0_g1_i13	SAPK2_ORYSI^SAPK2_ORYSI^Q:375-1397,H:1-339^79.179%ID^E:0^RecName: Full=Serine/threonine-protein kinase SAPK2;^Eukaryota; Viridiplantae; Streptophyta; Embryophyta; Tracheophyta; Spermatophyta; Magnoliophyta; Liliopsida; Poales; Poaceae; BOP clade; Oryzoideae; Oryzeae; Oryzinae; Oryza; Oryza sativa	TRINITY_DN1862_c0_g1_i13.p1	SAPK2_ORYSI^SAPK2_ORYSI^Q:1-341,H:1-339^79.472%ID^E:0^RecName: Full=Serine/threonine-protein kinase SAPK2;^Eukaryota; Viridiplantae; Streptophyta; Embryophyta; Tracheophyta; Spermatophyta; Magnoliophyta; Liliopsida; Poales; Poaceae; BOP clade; Oryzoideae; Oryzeae; Oryzinae; Oryza; Oryza sativa	PF00069.28^Pkinase^Protein kinase domain^4-260^E:5.4e-72`PF07714.20^PK_Tyr_Ser-Thr^Protein tyrosine and serine/threonine kinase^5-256^E:7.5e-32	COG0515^Serine Threonine protein kinase	.	GO:0005737^cellular_component^cytoplasm`GO:0005634^cellular_component^nucleus`GO:0005524^molecular_function^ATP binding`GO:0004674^molecular_function^protein serine/threonine kinase activity`GO:0009738^biological_process^abscisic acid-activated signaling pathway`GO:0009845^biological_process^seed germination	GO:0004672^molecular_function^protein kinase activity`GO:0005524^molecular_function^ATP binding`GO:0006468^biological_process^protein phosphorylation	TRINITY_DN1862_c0_g1	553	1.71908	0.266262	6.45636	1.0725e-10	4.18556e-08	234	168	292	864	1158	872	253.782	213.882	304.677	677.377	1043.2	825.085	100	DOWN_Asint_UP_Sint
81	TRINITY_DN22754_c0_g1	TRINITY_DN22754_c0_g1_i2	.	TRINITY_DN22754_c0_g1_i2.p2	.	.	.	.	.	.	TRINITY_DN22754_c0_g1	28.5267	-8.46913	1.3155	-6.43797	1.21084e-10	4.6671e-08	49	55	46	0	0	0	53.1424	70.0208	47.9971	0	0	0	100	UP_Asint_DOWN_Sint
82	TRINITY_DN8625_c0_g1	TRINITY_DN8625_c0_g1_i1	PPR88_ARATH^PPR88_ARATH^Q:2-160,H:442-494^69.811%ID^E:1.03e-19^RecName: Full=Pentatricopeptide repeat-containing protein At1g62260, mitochondrial;^Eukaryota; Viridiplantae; Streptophyta; Embryophyta; Tracheophyta; Spermatophyta; Magnoliophyta; eudicotyledons; Gunneridae; Pentapetalae; rosids; malvids; Brassicales; Brassicaceae; Camelineae; Arabidopsis	TRINITY_DN8625_c0_g1_i1.p2	PPR88_ARATH^PPR88_ARATH^Q:1-53,H:442-494^69.811%ID^E:9.27e-20^RecName: Full=Pentatricopeptide repeat-containing protein At1g62260, mitochondrial;^Eukaryota; Viridiplantae; Streptophyta; Embryophyta; Tracheophyta; Spermatophyta; Magnoliophyta; eudicotyledons; Gunneridae; Pentapetalae; rosids; malvids; Brassicales; Brassicaceae; Camelineae; Arabidopsis	PF01535.23^PPR^PPR repeat^6-29^E:0.00011`PF13812.9^PPR_3^Pentatricopeptide repeat domain^6-44^E:0.014`PF01535.23^PPR^PPR repeat^35-53^E:0.0021	ENOG410Z7Z7^Pentatricopeptide repeat-containing protein	KEGG:ath:AT1G62260	GO:0005739^cellular_component^mitochondrion`GO:0016554^biological_process^cytidine to uridine editing`GO:0009451^biological_process^RNA modification	.	TRINITY_DN8625_c0_g1	30.8036	8.21211	1.27617	6.43494	1.23518e-10	4.70288e-08	0	0	0	76	76	60	0	0	0	59.5841	68.4654	56.7719	100	DOWN_Asint_UP_Sint
83	TRINITY_DN154928_c0_g1	TRINITY_DN154928_c0_g1_i1	.	TRINITY_DN154928_c0_g1_i1.p1	.	.	.	.	.	.	TRINITY_DN154928_c0_g1	29.9266	8.17046	1.27939	6.38622	1.70041e-10	6.39622e-08	0	0	0	74	74	58	0	0	0	58.0161	66.6637	54.8795	100	DOWN_Asint_UP_Sint
84	TRINITY_DN13041_c0_g1	TRINITY_DN13041_c0_g1_i1	.	TRINITY_DN13041_c0_g1_i1.p1	.	.	.	.	.	.	TRINITY_DN13041_c0_g1	44.5258	-9.11381	1.42915	-6.3771	1.80469e-10	6.70764e-08	49	55	138	0	0	0	53.1424	70.0208	143.991	0	0	0	100	UP_Asint_DOWN_Sint
85	TRINITY_DN6040_c0_g1	TRINITY_DN6040_c0_g1_i1	GRXS2_ARATH^GRXS2_ARATH^Q:151-456,H:1-102^77.451%ID^E:6.43e-53^RecName: Full=Monothiol glutaredoxin-S2;^Eukaryota; Viridiplantae; Streptophyta; Embryophyta; Tracheophyta; Spermatophyta; Magnoliophyta; eudicotyledons; Gunneridae; Pentapetalae; rosids; malvids; Brassicales; Brassicaceae; Camelineae; Arabidopsis	TRINITY_DN6040_c0_g1_i1.p1	GRXS2_ARATH^GRXS2_ARATH^Q:3-104,H:1-102^77.451%ID^E:3.12e-55^RecName: Full=Monothiol glutaredoxin-S2;^Eukaryota; Viridiplantae; Streptophyta; Embryophyta; Tracheophyta; Spermatophyta; Magnoliophyta; eudicotyledons; Gunneridae; Pentapetalae; rosids; malvids; Brassicales; Brassicaceae; Camelineae; Arabidopsis	PF00462.27^Glutaredoxin^Glutaredoxin^15-77^E:7.1e-14	COG0695^Glutaredoxin	KEGG:ath:AT5G18600	GO:0005737^cellular_component^cytoplasm`GO:0051537^molecular_function^2 iron, 2 sulfur cluster binding`GO:0009055^molecular_function^electron transfer activity`GO:0046872^molecular_function^metal ion binding`GO:0015035^molecular_function^protein-disulfide reductase activity`GO:0045454^biological_process^cell redox homeostasis`GO:0000122^biological_process^negative regulation of transcription by R…	GO:0015035^molecular_function^protein-disulfide reductase activity	TRINITY_DN6040_c0_g1	210.059	-4.10809	0.645642	-6.36279	1.98115e-10	7.2769e-08	263	344	449	56	17	10	285.234	437.948	468.493	43.9041	15.3146	9.46198	100	UP_Asint_DOWN_Sint
86	TRINITY_DN22058_c0_g1	TRINITY_DN22058_c0_g1_i1	RL402_SCHPO^RL402_SCHPO^Q:45-185,H:1-47^95.745%ID^E:1.22e-25^RecName: Full=Ubiquitin-60S ribosomal protein L40;^Eukaryota; Fungi; Dikarya; Ascomycota; Taphrinomycotina; Schizosaccharomycetes; Schizosaccharomycetales; Schizosaccharomycetaceae; Schizosaccharomyces	TRINITY_DN22058_c0_g1_i1.p1	.	.	.	.	.	.	TRINITY_DN22058_c0_g1	28.476	8.09876	1.27821	6.33602	2.35778e-10	8.55955e-08	0	0	0	71	68	57	0	0	0	55.6641	61.2585	53.9333	100	DOWN_Asint_UP_Sint
87	TRINITY_DN28685_c0_g1	TRINITY_DN28685_c0_g1_i1	.	TRINITY_DN28685_c0_g1_i1.p1	.	.	.	.	.	.	TRINITY_DN28685_c0_g1	28.0494	8.07695	1.28425	6.28923	3.19051e-10	1.13194e-07	0	0	0	69	69	55	0	0	0	54.0961	62.1594	52.0409	100	DOWN_Asint_UP_Sint
88	TRINITY_DN71783_c0_g1	TRINITY_DN71783_c0_g1_i1	.	TRINITY_DN71783_c0_g1_i1.p1	.	.	.	.	.	.	TRINITY_DN71783_c0_g1	28.0494	8.07695	1.28425	6.28923	3.19051e-10	1.13194e-07	0	0	0	69	69	55	0	0	0	54.0961	62.1594	52.0409	100	DOWN_Asint_UP_Sint
89	TRINITY_DN18352_c0_g1	TRINITY_DN18352_c0_g1_i2	.	TRINITY_DN18352_c0_g1_i2.p1	.	.	.	.	.	.	TRINITY_DN18352_c0_g1	88.8264	9.74033	1.5562	6.25905	3.87331e-10	1.35875e-07	0	0	0	397	56	181	0	0	0	311.248	50.4482	171.262	100	DOWN_Asint_UP_Sint
90	TRINITY_DN180788_c0_g1	TRINITY_DN180788_c0_g1_i1	UNC_ARATH^UNC_ARATH^Q:149-3,H:28-72^61.224%ID^E:8.58e-09^RecName: Full=Serine/threonine-protein kinase UCN {ECO:0000305};^Eukaryota; Viridiplantae; Streptophyta; Embryophyta; Tracheophyta; Spermatophyta; Magnoliophyta; eudicotyledons; Gunneridae; Pentapetalae; rosids; malvids; Brassicales; Brassicaceae; Camelineae; Arabidopsis	TRINITY_DN180788_c0_g1_i1.p2	UNC_ARATH^UNC_ARATH^Q:1-49,H:28-72^61.224%ID^E:7.72e-09^RecName: Full=Serine/threonine-protein kinase UCN {ECO:0000305};^Eukaryota; Viridiplantae; Streptophyta; Embryophyta; Tracheophyta; Spermatophyta; Magnoliophyta; eudicotyledons; Gunneridae; Pentapetalae; rosids; malvids; Brassicales; Brassicaceae; Camelineae; Arabidopsis	.	ENOG410XQ0C^serine threonine-protein kinase	KEGG:ath:AT1G51170	GO:0005737^cellular_component^cytoplasm`GO:0005634^cellular_component^nucleus`GO:0005886^cellular_component^plasma membrane`GO:0005524^molecular_function^ATP binding`GO:0016301^molecular_function^kinase activity`GO:0004672^molecular_function^protein kinase activity`GO:0004674^molecular_function^protein serine/threonine kinase activity`GO:0008134^molecular_function^transcription factor binding`GO:…	.	TRINITY_DN180788_c0_g1	34.3227	-8.73754	1.41116	-6.19175	5.94987e-10	2.06401e-07	35	59	89	0	0	0	37.9589	75.1132	92.864	0	0	0	100	UP_Asint_DOWN_Sint
91	TRINITY_DN144084_c0_g1	TRINITY_DN144084_c0_g1_i1	.	TRINITY_DN144084_c0_g1_i1.p1	.	.	.	.	.	.	TRINITY_DN144084_c0_g1	38.4571	8.53138	1.37993	6.18248	6.31012e-10	2.16493e-07	0	0	0	57	112	90	0	0	0	44.6881	100.896	85.1579	100	DOWN_Asint_UP_Sint
92	TRINITY_DN472_c0_g1	TRINITY_DN472_c0_g1_i2	ECT2_ARATH^ECT2_ARATH^Q:268-2391,H:3-667^55.182%ID^E:0^RecName: Full=YTH domain-containing protein ECT2 {ECO:0000305};^Eukaryota; Viridiplantae; Streptophyta; Embryophyta; Tracheophyta; Spermatophyta; Magnoliophyta; eudicotyledons; Gunneridae; Pentapetalae; rosids; malvids; Brassicales; Brassicaceae; Camelineae; Arabidopsis	TRINITY_DN472_c0_g1_i2.p1	ECT2_ARATH^ECT2_ARATH^Q:4-711,H:3-667^58.799%ID^E:0^RecName: Full=YTH domain-containing protein ECT2 {ECO:0000305};^Eukaryota; Viridiplantae; Streptophyta; Embryophyta; Tracheophyta; Spermatophyta; Magnoliophyta; eudicotyledons; Gunneridae; Pentapetalae; rosids; malvids; Brassicales; Brassicaceae; Camelineae; Arabidopsis	PF04146.18^YTH^YT521-B-like domain^457-595^E:1.9e-39	ENOG410YABQ^YTH domain family	.	GO:0005737^cellular_component^cytoplasm`GO:0005829^cellular_component^cytosol`GO:0005634^cellular_component^nucleus`GO:0003729^molecular_function^mRNA binding	GO:0003723^molecular_function^RNA binding	TRINITY_DN472_c0_g1	926.108	-0.659296	0.107114	-6.1551	7.50286e-10	2.54616e-07	1037	954	1020	943	809	724	1124.67	1214.54	1064.28	739.313	728.797	685.048	100	UP_Asint_DOWN_Sint
93	TRINITY_DN100444_c0_g1	TRINITY_DN100444_c0_g1_i1	F3PH_PETHY^F3PH_PETHY^Q:172-2,H:67-123^84.211%ID^E:1.86e-19^RecName: Full=Flavonoid 3'-monooxygenase;^Eukaryota; Viridiplantae; Streptophyta; Embryophyta; Tracheophyta; Spermatophyta; Magnoliophyta; eudicotyledons; Gunneridae; Pentapetalae; asterids; lamiids; Solanales; Solanaceae; Petunioideae; Petunia	TRINITY_DN100444_c0_g1_i1.p1	F3PH_ARATH^F3PH_ARATH^Q:1-56,H:67-122^80.357%ID^E:7.46e-27^RecName: Full=Flavonoid 3'-monooxygenase;^Eukaryota; Viridiplantae; Streptophyta; Embryophyta; Tracheophyta; Spermatophyta; Magnoliophyta; eudicotyledons; Gunneridae; Pentapetalae; rosids; malvids; Brassicales; Brassicaceae; Camelineae; Arabidopsis	.	COG2124^Cytochrome p450	KEGG:ath:AT5G07990`KO:K05280	GO:0005789^cellular_component^endoplasmic reticulum membrane`GO:0016021^cellular_component^integral component of membrane`GO:0016020^cellular_component^membrane`GO:0020037^molecular_function^heme binding`GO:0005506^molecular_function^iron ion binding`GO:0016709^molecular_function^oxidoreductase activity, acting on paired donors, with incorporation or reduction of molecular oxygen, NAD(P)H as one …	.	TRINITY_DN100444_c0_g1	23.5676	-8.19362	1.33518	-6.13672	8.42418e-10	2.79799e-07	41	45	38	0	0	0	44.4661	57.2897	39.6498	0	0	0	100	UP_Asint_DOWN_Sint
94	TRINITY_DN28580_c0_g1	TRINITY_DN28580_c0_g1_i1	.	.	.	.	.	.	.	.	TRINITY_DN28580_c0_g1	23.5676	-8.19362	1.33518	-6.13672	8.42418e-10	2.79799e-07	41	45	38	0	0	0	44.4661	57.2897	39.6498	0	0	0	100	UP_Asint_DOWN_Sint
95	TRINITY_DN988_c0_g1	TRINITY_DN988_c0_g1_i1	GLYT3_ARATH^GLYT3_ARATH^Q:129-1,H:138-180^60.465%ID^E:4.94e-07^RecName: Full=Probable glycosyltransferase At5g03795;^Eukaryota; Viridiplantae; Streptophyta; Embryophyta; Tracheophyta; Spermatophyta; Magnoliophyta; eudicotyledons; Gunneridae; Pentapetalae; rosids; malvids; Brassicales; Brassicaceae; Camelineae; Arabidopsis	.	.	.	ENOG410XTFH^Exostosin	KEGG:ath:AT5G03795	GO:0000139^cellular_component^Golgi membrane`GO:0016021^cellular_component^integral component of membrane`GO:0016757^molecular_function^glycosyltransferase activity`GO:0071555^biological_process^cell wall organization`GO:0006486^biological_process^protein glycosylation	.	TRINITY_DN988_c0_g1	29.7021	8.16081	1.33119	6.13048	8.76159e-10	2.87943e-07	0	0	0	99	56	53	0	0	0	77.6161	50.4482	50.1485	100	DOWN_Asint_UP_Sint
96	TRINITY_DN29624_c0_g1	TRINITY_DN29624_c0_g1_i1	PRNL2_ARATH^PRNL2_ARATH^Q:190-2,H:257-320^79.688%ID^E:3.9e-30^RecName: Full=Pirin-like protein 2 {ECO:0000305};^Eukaryota; Viridiplantae; Streptophyta; Embryophyta; Tracheophyta; Spermatophyta; Magnoliophyta; eudicotyledons; Gunneridae; Pentapetalae; rosids; malvids; Brassicales; Brassicaceae; Camelineae; Arabidopsis	TRINITY_DN29624_c0_g1_i1.p1	PRNL2_ARATH^PRNL2_ARATH^Q:6-68,H:257-320^79.688%ID^E:3.51e-30^RecName: Full=Pirin-like protein 2 {ECO:0000305};^Eukaryota; Viridiplantae; Streptophyta; Embryophyta; Tracheophyta; Spermatophyta; Magnoliophyta; eudicotyledons; Gunneridae; Pentapetalae; rosids; malvids; Brassicales; Brassicaceae; Camelineae; Arabidopsis	PF05726.16^Pirin_C^Pirin C-terminal cupin domain^4-58^E:1.6e-21	COG1741^pirin domain protein	KEGG:ath:AT2G43120`KO:K06911	GO:0005829^cellular_component^cytosol`GO:0005634^cellular_component^nucleus`GO:0005886^cellular_component^plasma membrane`GO:0046872^molecular_function^metal ion binding`GO:0030414^molecular_function^peptidase inhibitor activity`GO:0042742^biological_process^defense response to bacterium	.	TRINITY_DN29624_c0_g1	33.3632	-8.69546	1.42464	-6.10363	1.03689e-09	3.37217e-07	34	75	65	0	0	0	36.8743	95.4829	67.822	0	0	0	100	UP_Asint_DOWN_Sint
97	TRINITY_DN32754_c0_g1	TRINITY_DN32754_c0_g1_i1	.	TRINITY_DN32754_c0_g1_i1.p1	.	.	.	.	.	.	TRINITY_DN32754_c0_g1	131.385	10.3045	1.69047	6.09566	1.08989e-09	3.508e-07	0	0	0	153	76	634	0	0	0	119.952	68.4654	599.89	100	DOWN_Asint_UP_Sint
98	TRINITY_DN115809_c0_g1	TRINITY_DN115809_c0_g1_i1	.	TRINITY_DN115809_c0_g1_i1.p1	.	.	.	.	.	.	TRINITY_DN115809_c0_g1	24.4182	7.87693	1.29879	6.06482	1.32102e-09	4.12435e-07	0	0	0	60	60	48	0	0	0	47.0401	54.0517	45.4175	100	DOWN_Asint_UP_Sint
99	TRINITY_DN17644_c0_g1	TRINITY_DN17644_c0_g1_i1	.	.	.	.	.	.	.	.	TRINITY_DN17644_c0_g1	24.4182	7.87693	1.29879	6.06482	1.32102e-09	4.12435e-07	0	0	0	60	60	48	0	0	0	47.0401	54.0517	45.4175	100	DOWN_Asint_UP_Sint
100	TRINITY_DN186947_c0_g1	TRINITY_DN186947_c0_g1_i1	.	TRINITY_DN186947_c0_g1_i1.p1	.	.	.	.	.	.	TRINITY_DN186947_c0_g1	24.4182	7.87693	1.29879	6.06482	1.32102e-09	4.12435e-07	0	0	0	60	60	48	0	0	0	47.0401	54.0517	45.4175	100	DOWN_Asint_UP_Sint
101	TRINITY_DN142312_c0_g1	TRINITY_DN142312_c0_g1_i1	.	TRINITY_DN142312_c0_g1_i1.p1	.	.	.	.	.	.	TRINITY_DN142312_c0_g1	26.9071	8.01823	1.32618	6.04608	1.48408e-09	4.58757e-07	0	0	0	86	55	47	0	0	0	67.4241	49.5474	44.4713	100	DOWN_Asint_UP_Sint
102	TRINITY_DN1460_c0_g1	TRINITY_DN1460_c0_g1_i2	U71K2_PYRCO^U71K2_PYRCO^Q:134-1525,H:1-470^54.219%ID^E:4.24e-167^RecName: Full=UDP-glycosyltransferase 71K2 {ECO:0000303|Ref.1};^Eukaryota; Viridiplantae; Streptophyta; Embryophyta; Tracheophyta; Spermatophyta; Magnoliophyta; eudicotyledons; Gunneridae; Pentapetalae; rosids; fabids; Rosales; Rosaceae; Amygdaloideae; Maleae; Pyrus	TRINITY_DN1460_c0_g1_i2.p1	U71K2_PYRCO^U71K2_PYRCO^Q:1-464,H:1-470^54.737%ID^E:1.74e-173^RecName: Full=UDP-glycosyltransferase 71K2 {ECO:0000303|Ref.1};^Eukaryota; Viridiplantae; Streptophyta; Embryophyta; Tracheophyta; Spermatophyta; Magnoliophyta; eudicotyledons; Gunneridae; Pentapetalae; rosids; fabids; Rosales; Rosaceae; Amygdaloideae; Maleae; Pyrus	PF00201.21^UDPGT^UDP-glucoronosyl and UDP-glucosyl transferase^264-431^E:5.5e-20	.	.	GO:0035251^molecular_function^UDP-glucosyltransferase activity	GO:0008194^molecular_function^UDP-glycosyltransferase activity	TRINITY_DN1460_c0_g1	459.444	-0.71871	0.119053	-6.0369	1.57108e-09	4.78429e-07	526	436	565	476	367	357	570.468	555.074	589.53	373.185	330.616	337.793	100	UP_Asint_DOWN_Sint
103	TRINITY_DN185872_c0_g1	TRINITY_DN185872_c0_g1_i1	.	.	.	.	.	.	.	.	TRINITY_DN185872_c0_g1	21.8288	-8.08313	1.33912	-6.03615	1.57837e-09	4.78429e-07	38	41	36	0	0	0	41.2125	52.1973	37.5629	0	0	0	100	UP_Asint_DOWN_Sint
104	TRINITY_DN2457_c0_g1	TRINITY_DN2457_c0_g1_i1	COL16_ARATH^COL16_ARATH^Q:220-1371,H:3-403^43.095%ID^E:6.72e-86^RecName: Full=Zinc finger protein CONSTANS-LIKE 16;^Eukaryota; Viridiplantae; Streptophyta; Embryophyta; Tracheophyta; Spermatophyta; Magnoliophyta; eudicotyledons; Gunneridae; Pentapetalae; rosids; malvids; Brassicales; Brassicaceae; Camelineae; Arabidopsis	TRINITY_DN2457_c0_g1_i1.p1	COL16_ARATH^COL16_ARATH^Q:6-389,H:3-403^43.81%ID^E:5.45e-93^RecName: Full=Zinc finger protein CONSTANS-LIKE 16;^Eukaryota; Viridiplantae; Streptophyta; Embryophyta; Tracheophyta; Spermatophyta; Magnoliophyta; eudicotyledons; Gunneridae; Pentapetalae; rosids; malvids; Brassicales; Brassicaceae; Camelineae; Arabidopsis	PF00643.27^zf-B_box^B-box zinc finger^18-60^E:5.3e-07`PF06203.17^CCT^CCT motif^347-389^E:1e-17	COG5641^Transcription factor	KEGG:ath:AT1G25440	GO:0016020^cellular_component^membrane`GO:0005634^cellular_component^nucleus`GO:0003700^molecular_function^DNA-binding transcription factor activity`GO:0008270^molecular_function^zinc ion binding`GO:0006355^biological_process^regulation of transcription, DNA-templated	GO:0008270^molecular_function^zinc ion binding`GO:0005515^molecular_function^protein binding	TRINITY_DN2457_c0_g1	429.801	-0.86621	0.143567	-6.0335	1.60447e-09	4.81665e-07	545	408	532	427	327	300	591.074	519.427	555.097	334.769	294.582	283.86	100	UP_Asint_DOWN_Sint
105	TRINITY_DN791_c0_g1	TRINITY_DN791_c0_g1_i9	SSG1_MANES^SSG1_MANES^Q:460-2292,H:1-608^72.24%ID^E:0^RecName: Full=Granule-bound starch synthase 1, chloroplastic/amyloplastic;^Eukaryota; Viridiplantae; Streptophyta; Embryophyta; Tracheophyta; Spermatophyta; Magnoliophyta; eudicotyledons; Gunneridae; Pentapetalae; rosids; fabids; Malpighiales; Euphorbiaceae; Crotonoideae; Manihoteae; Manihot	TRINITY_DN791_c0_g1_i9.p1	SSG1_MANES^SSG1_MANES^Q:1-611,H:1-608^72.24%ID^E:0^RecName: Full=Granule-bound starch synthase 1, chloroplastic/amyloplastic;^Eukaryota; Viridiplantae; Streptophyta; Embryophyta; Tracheophyta; Spermatophyta; Magnoliophyta; eudicotyledons; Gunneridae; Pentapetalae; rosids; fabids; Malpighiales; Euphorbiaceae; Crotonoideae; Manihoteae; Manihot	PF08323.14^Glyco_transf_5^Starch synthase catalytic domain^86-347^E:1.6e-75`PF00534.23^Glycos_transf_1^Glycosyl transferases group 1^402-522^E:1.2e-12`PF13692.9^Glyco_trans_1_4^Glycosyl transferases group 1^403-522^E:1.6e-10	.	.	GO:0009501^cellular_component^amyloplast`GO:0009507^cellular_component^chloroplast`GO:0102502^molecular_function^ADP-glucose-starch glucosyltransferase activity`GO:0004373^molecular_function^glycogen (starch) synthase activity`GO:0019252^biological_process^starch biosynthetic process	GO:0016757^molecular_function^glycosyltransferase activity	TRINITY_DN791_c0_g1	8365.88	1.46413	0.24464	5.98485	2.16585e-09	6.44001e-07	4132	4114	3484	14734	16808	10725	4481.32	5237.55	3635.26	11551.5	15141.7	10148	100	DOWN_Asint_UP_Sint
106	TRINITY_DN98316_c0_g1	TRINITY_DN98316_c0_g1_i1	NDS5B_ARATH^NDS5B_ARATH^Q:23-169,H:1-49^77.551%ID^E:8.11e-23^RecName: Full=NADH dehydrogenase [ubiquinone] iron-sulfur protein 5-B;^Eukaryota; Viridiplantae; Streptophyta; Embryophyta; Tracheophyta; Spermatophyta; Magnoliophyta; eudicotyledons; Gunneridae; Pentapetalae; rosids; malvids; Brassicales; Brassicaceae; Camelineae; Arabidopsis	TRINITY_DN98316_c0_g1_i1.p1	.	.	.	.	.	.	TRINITY_DN98316_c0_g1	23.1479	7.80036	1.30445	5.9798	2.2341e-09	6.58028e-07	0	0	0	62	54	44	0	0	0	48.6081	48.6465	41.6327	100	DOWN_Asint_UP_Sint
107	TRINITY_DN72875_c0_g1	TRINITY_DN72875_c0_g1_i1	.	.	.	.	.	.	.	.	TRINITY_DN72875_c0_g1	22.9525	7.78768	1.30524	5.96646	2.42453e-09	7.07442e-07	0	0	0	57	56	45	0	0	0	44.6881	50.4482	42.5789	100	DOWN_Asint_UP_Sint
108	TRINITY_DN30191_c0_g2	TRINITY_DN30191_c0_g2_i1	.	TRINITY_DN30191_c0_g2_i1.p1	.	.	.	.	.	.	TRINITY_DN30191_c0_g2	29.1271	-8.49949	1.43558	-5.92062	3.2074e-09	9.27204e-07	30	65	57	0	0	0	32.5362	82.7518	59.4747	0	0	0	100	UP_Asint_DOWN_Sint
109	TRINITY_DN26918_c0_g2	TRINITY_DN26918_c0_g2_i1	.	TRINITY_DN26918_c0_g2_i1.p2	.	.	.	.	.	.	TRINITY_DN26918_c0_g2	22.2332	7.74171	1.30822	5.91774	3.26402e-09	9.34917e-07	0	0	0	55	54	44	0	0	0	43.1201	48.6465	41.6327	100	DOWN_Asint_UP_Sint
110	TRINITY_DN154249_c0_g1	TRINITY_DN154249_c0_g1_i1	.	TRINITY_DN154249_c0_g1_i1.p1	.	.	.	.	.	.	TRINITY_DN154249_c0_g1	20.1283	-7.96608	1.3525	-5.88988	3.86475e-09	1.08704e-06	35	38	33	0	0	0	37.9589	48.378	34.4327	0	0	0	100	UP_Asint_DOWN_Sint
111	TRINITY_DN166407_c0_g1	TRINITY_DN166407_c0_g1_i1	.	TRINITY_DN166407_c0_g1_i1.p1	.	.	.	.	.	.	TRINITY_DN166407_c0_g1	20.1283	-7.96608	1.3525	-5.88988	3.86475e-09	1.08704e-06	35	38	33	0	0	0	37.9589	48.378	34.4327	0	0	0	100	UP_Asint_DOWN_Sint
112	TRINITY_DN19229_c0_g2	TRINITY_DN19229_c0_g2_i1	.	TRINITY_DN19229_c0_g2_i1.p1	.	.	.	.	.	.	TRINITY_DN19229_c0_g2	24.1724	7.86365	1.34209	5.85928	4.64886e-09	1.29591e-06	0	0	0	78	49	42	0	0	0	61.1521	44.1422	39.7403	100	DOWN_Asint_UP_Sint
113	TRINITY_DN159225_c0_g1	TRINITY_DN159225_c0_g1_i1	.	.	.	.	.	.	.	.	TRINITY_DN159225_c0_g1	35.6237	8.42159	1.44052	5.84623	5.02834e-09	1.36513e-06	0	0	0	64	128	51	0	0	0	50.1761	115.31	48.2561	100	DOWN_Asint_UP_Sint
114	TRINITY_DN32355_c0_g1	TRINITY_DN32355_c0_g1_i1	.	.	.	.	.	.	.	.	TRINITY_DN32355_c0_g1	21.3562	7.68368	1.31405	5.84733	4.99519e-09	1.36513e-06	0	0	0	53	52	42	0	0	0	41.5521	46.8448	39.7403	100	DOWN_Asint_UP_Sint
115	TRINITY_DN91978_c0_g1	TRINITY_DN91978_c0_g1_i1	.	.	.	.	.	.	.	.	TRINITY_DN91978_c0_g1	21.3562	7.68368	1.31405	5.84733	4.99519e-09	1.36513e-06	0	0	0	53	52	42	0	0	0	41.5521	46.8448	39.7403	100	DOWN_Asint_UP_Sint
116	TRINITY_DN143781_c0_g1	TRINITY_DN143781_c0_g1_i1	.	.	.	.	.	.	.	.	TRINITY_DN143781_c0_g1	18.9946	-7.88241	1.36289	-5.7836	7.31181e-09	1.95113e-06	33	36	31	0	0	0	35.7898	45.8318	32.3459	0	0	0	100	UP_Asint_DOWN_Sint
117	TRINITY_DN52793_c0_g1	TRINITY_DN52793_c0_g1_i1	.	.	.	.	.	.	.	.	TRINITY_DN52793_c0_g1	20.3366	7.61311	1.31621	5.78413	7.28877e-09	1.95113e-06	0	0	0	51	48	41	0	0	0	39.9841	43.2413	38.7941	100	DOWN_Asint_UP_Sint
118	TRINITY_DN4420_c0_g1	TRINITY_DN4420_c0_g1_i3	CB21_GOSHI^CB21_GOSHI^Q:153-947,H:1-265^92.453%ID^E:3.25e-169^RecName: Full=Chlorophyll a-b binding protein 151, chloroplastic;^Eukaryota; Viridiplantae; Streptophyta; Embryophyta; Tracheophyta; Spermatophyta; Magnoliophyta; eudicotyledons; Gunneridae; Pentapetalae; rosids; malvids; Malvales; Malvaceae; Malvoideae; Gossypium	TRINITY_DN4420_c0_g1_i3.p1	CB21_GOSHI^CB21_GOSHI^Q:1-265,H:1-265^92.453%ID^E:0^RecName: Full=Chlorophyll a-b binding protein 151, chloroplastic;^Eukaryota; Viridiplantae; Streptophyta; Embryophyta; Tracheophyta; Spermatophyta; Magnoliophyta; eudicotyledons; Gunneridae; Pentapetalae; rosids; malvids; Malvales; Malvaceae; Malvoideae; Gossypium	PF00504.24^Chloroa_b-bind^Chlorophyll A-B binding protein^66-231^E:2.4e-50	.	KEGG:ghi:107954948`KEGG:ghi:107955021`KO:K08913	GO:0009535^cellular_component^chloroplast thylakoid membrane`GO:0016021^cellular_component^integral component of membrane`GO:0009522^cellular_component^photosystem I`GO:0009523^cellular_component^photosystem II`GO:0016168^molecular_function^chlorophyll binding`GO:0046872^molecular_function^metal ion binding`GO:0009765^biological_process^photosynthesis, light harvesting`GO:0018298^biological_proce…	.	TRINITY_DN4420_c0_g1	14388.1	-1.60035	0.277646	-5.76399	8.21459e-09	2.17309e-06	17979	21197	17667	9775	5848	8960	19498.9	26986	18434	7663.61	5268.23	8477.94	100	UP_Asint_DOWN_Sint
119	TRINITY_DN52898_c0_g1	TRINITY_DN52898_c0_g1_i1	.	TRINITY_DN52898_c0_g1_i1.p1	.	.	.	.	.	.	TRINITY_DN52898_c0_g1	33.2767	8.32325	1.44436	5.7626	8.28282e-09	2.17309e-06	0	0	0	60	119	48	0	0	0	47.0401	107.202	45.4175	100	DOWN_Asint_UP_Sint
120	TRINITY_DN239087_c0_g1	TRINITY_DN239087_c0_g1_i1	.	.	.	.	.	.	.	.	TRINITY_DN239087_c0_g1	28.4122	8.09689	1.40646	5.75694	8.56502e-09	2.2284e-06	0	0	0	107	52	42	0	0	0	83.8881	46.8448	39.7403	100	DOWN_Asint_UP_Sint
121	TRINITY_DN12116_c0_g1	TRINITY_DN12116_c0_g1_i2	PTR35_ARATH^PTR35_ARATH^Q:152-1696,H:4-521^58.046%ID^E:0^RecName: Full=Protein NRT1/ PTR FAMILY 4.2;^Eukaryota; Viridiplantae; Streptophyta; Embryophyta; Tracheophyta; Spermatophyta; Magnoliophyta; eudicotyledons; Gunneridae; Pentapetalae; rosids; malvids; Brassicales; Brassicaceae; Camelineae; Arabidopsis	TRINITY_DN12116_c0_g1_i2.p1	PTR35_ARATH^PTR35_ARATH^Q:10-524,H:4-521^58.046%ID^E:0^RecName: Full=Protein NRT1/ PTR FAMILY 4.2;^Eukaryota; Viridiplantae; Streptophyta; Embryophyta; Tracheophyta; Spermatophyta; Magnoliophyta; eudicotyledons; Gunneridae; Pentapetalae; rosids; malvids; Brassicales; Brassicaceae; Camelineae; Arabidopsis	PF00854.24^PTR2^POT family^99-482^E:1.2e-86	COG3104^transporter	KEGG:ath:AT3G25280	GO:0016021^cellular_component^integral component of membrane`GO:0035673^molecular_function^oligopeptide transmembrane transporter activity`GO:1904680^molecular_function^peptide transmembrane transporter activity`GO:0015333^molecular_function^peptide:proton symporter activity	GO:0022857^molecular_function^transmembrane transporter activity`GO:0055085^biological_process^transmembrane transport`GO:0016020^cellular_component^membrane	TRINITY_DN12116_c0_g1	45.4503	4.39102	0.763554	5.75077	8.88382e-09	2.29225e-06	1	4	6	88	143	66	1.08454	5.09242	6.26049	68.9921	128.823	62.4491	100	DOWN_Asint_UP_Sint
122	TRINITY_DN139982_c0_g1	TRINITY_DN139982_c0_g1_i1	.	.	.	.	.	.	.	.	TRINITY_DN139982_c0_g1	18.2155	-7.82209	1.36512	-5.72995	1.00461e-08	2.5709e-06	32	34	30	0	0	0	34.7053	43.2856	31.3025	0	0	0	100	UP_Asint_DOWN_Sint
123	TRINITY_DN21238_c0_g2	TRINITY_DN21238_c0_g2_i1	.	.	.	.	.	.	.	.	TRINITY_DN21238_c0_g2	48.6191	8.87033	1.55142	5.71755	1.08069e-08	2.72226e-06	0	0	0	69	206	55	0	0	0	54.0961	185.577	52.0409	100	DOWN_Asint_UP_Sint
124	TRINITY_DN33237_c0_g2	TRINITY_DN33237_c0_g2_i1	.	TRINITY_DN33237_c0_g2_i1.p1	.	.	.	.	.	.	TRINITY_DN33237_c0_g2	19.7599	7.57158	1.32429	5.71747	1.08119e-08	2.72226e-06	0	0	0	49	48	39	0	0	0	38.4161	43.2413	36.9017	100	DOWN_Asint_UP_Sint
125	TRINITY_DN10802_c0_g2	TRINITY_DN10802_c0_g2_i1	GCL1_ARATH^GCL1_ARATH^Q:20-214,H:3-68^39.394%ID^E:1.7e-06^RecName: Full=LanC-like protein GCL1;^Eukaryota; Viridiplantae; Streptophyta; Embryophyta; Tracheophyta; Spermatophyta; Magnoliophyta; eudicotyledons; Gunneridae; Pentapetalae; rosids; malvids; Brassicales; Brassicaceae; Camelineae; Arabidopsis	TRINITY_DN10802_c0_g2_i1.p1	GCL1_ARATH^GCL1_ARATH^Q:2-66,H:3-68^39.394%ID^E:1.17e-06^RecName: Full=LanC-like protein GCL1;^Eukaryota; Viridiplantae; Streptophyta; Embryophyta; Tracheophyta; Spermatophyta; Magnoliophyta; eudicotyledons; Gunneridae; Pentapetalae; rosids; malvids; Brassicales; Brassicaceae; Camelineae; Arabidopsis	.	ENOG410XQIA^glutathione binding	KEGG:ath:AT5G65280	GO:0019898^cellular_component^extrinsic component of membrane`GO:0005886^cellular_component^plasma membrane`GO:0003824^molecular_function^catalytic activity	.	TRINITY_DN10802_c0_g2	22.3235	7.74878	1.36191	5.68965	1.27297e-08	3.17947e-06	0	0	0	70	51	35	0	0	0	54.8801	45.9439	33.1169	100	DOWN_Asint_UP_Sint
126	TRINITY_DN142099_c0_g1	TRINITY_DN142099_c0_g1_i1	.	.	.	.	.	.	.	.	TRINITY_DN142099_c0_g1	26.8624	8.01599	1.41179	5.6779	1.36357e-08	3.37873e-06	0	0	0	101	49	40	0	0	0	79.1841	44.1422	37.8479	100	DOWN_Asint_UP_Sint
127	TRINITY_DN14867_c0_g3	TRINITY_DN14867_c0_g3_i1	.	TRINITY_DN14867_c0_g3_i1.p1	.	.	.	.	.	.	TRINITY_DN14867_c0_g3	28.0609	8.07829	1.42395	5.67315	1.40198e-08	3.44656e-06	0	0	0	83	80	33	0	0	0	65.0721	72.0689	31.2245	100	DOWN_Asint_UP_Sint
128	TRINITY_DN235334_c0_g1	TRINITY_DN235334_c0_g1_i1	.	TRINITY_DN235334_c0_g1_i1.p1	.	.	.	.	.	.	TRINITY_DN235334_c0_g1	17.6487	-7.77647	1.3711	-5.67169	1.41397e-08	3.44888e-06	31	33	29	0	0	0	33.6207	42.0125	30.259	0	0	0	100	UP_Asint_DOWN_Sint
129	TRINITY_DN151152_c0_g1	TRINITY_DN151152_c0_g1_i1	.	TRINITY_DN151152_c0_g1_i1.p1	.	.	.	.	.	.	TRINITY_DN151152_c0_g1	19.0405	7.51804	1.32859	5.65868	1.52544e-08	3.69192e-06	0	0	0	47	46	38	0	0	0	36.8481	41.4396	35.9555	100	DOWN_Asint_UP_Sint
130	TRINITY_DN24435_c0_g1	TRINITY_DN24435_c0_g1_i1	.	TRINITY_DN24435_c0_g1_i1.p1	.	PF17919.4^RT_RNaseH_2^RNase H-like domain found in reverse transcriptase^1-56^E:2.6e-09	.	.	.	.	TRINITY_DN24435_c0_g1	30.341	8.18999	1.45143	5.64269	1.67411e-08	4.02058e-06	0	0	0	55	108	44	0	0	0	43.1201	97.293	41.6327	100	DOWN_Asint_UP_Sint
131	TRINITY_DN19389_c0_g3	TRINITY_DN19389_c0_g3_i1	GH31_ARATH^GH31_ARATH^Q:2-175,H:381-438^89.655%ID^E:4.86e-31^RecName: Full=Probable indole-3-acetic acid-amido synthetase GH3.1;^Eukaryota; Viridiplantae; Streptophyta; Embryophyta; Tracheophyta; Spermatophyta; Magnoliophyta; eudicotyledons; Gunneridae; Pentapetalae; rosids; malvids; Brassicales; Brassicaceae; Camelineae; Arabidopsis	TRINITY_DN19389_c0_g3_i1.p1	GH31_ARATH^GH31_ARATH^Q:1-58,H:381-438^89.655%ID^E:4.37e-31^RecName: Full=Probable indole-3-acetic acid-amido synthetase GH3.1;^Eukaryota; Viridiplantae; Streptophyta; Embryophyta; Tracheophyta; Spermatophyta; Magnoliophyta; eudicotyledons; Gunneridae; Pentapetalae; rosids; malvids; Brassicales; Brassicaceae; Camelineae; Arabidopsis	PF03321.16^GH3^GH3 auxin-responsive promoter^2-58^E:1.8e-28	ENOG410XQH0^Indole-3-acetic acid-amido synthetase	KEGG:ath:AT2G14960`KO:K14487	GO:0016874^molecular_function^ligase activity`GO:0009733^biological_process^response to auxin	.	TRINITY_DN19389_c0_g3	18.602	7.48444	1.3324	5.61725	1.94019e-08	4.62402e-06	0	0	0	46	45	37	0	0	0	36.0641	40.5387	35.0093	100	DOWN_Asint_UP_Sint
132	TRINITY_DN14270_c0_g1	TRINITY_DN14270_c0_g1_i1	.	.	.	.	.	.	.	.	TRINITY_DN14270_c0_g1	1186.35	-1.27911	0.228652	-5.59411	2.21754e-08	5.24498e-06	1699	1244	1548	1123	645	650	1842.63	1583.74	1615.21	880.433	581.055	615.029	100	UP_Asint_DOWN_Sint
133	TRINITY_DN12117_c1_g1	TRINITY_DN12117_c1_g1_i1	.	TRINITY_DN12117_c1_g1_i1.p1	.	.	.	.	.	.	TRINITY_DN12117_c1_g1	33.9261	-8.71976	1.56099	-5.58604	2.32306e-08	5.45326e-06	74	78	23	0	0	0	80.2559	99.3022	23.9986	0	0	0	100	UP_Asint_DOWN_Sint
134	TRINITY_DN150501_c0_g1	TRINITY_DN150501_c0_g1_i1	.	TRINITY_DN150501_c0_g1_i1.p3	.	.	.	.	.	.	TRINITY_DN150501_c0_g1	18.1635	7.45004	1.33651	5.57427	2.48571e-08	5.74862e-06	0	0	0	45	44	36	0	0	0	35.2801	39.6379	34.0631	100	DOWN_Asint_UP_Sint
135	TRINITY_DN28943_c0_g2	TRINITY_DN28943_c0_g2_i1	SALAT_PAPSO^SALAT_PAPSO^Q:19-177,H:145-204^43.333%ID^E:4.24e-08^RecName: Full=Salutaridinol 7-O-acetyltransferase {ECO:0000303|PubMed:11404355};^Eukaryota; Viridiplantae; Streptophyta; Embryophyta; Tracheophyta; Spermatophyta; Magnoliophyta; eudicotyledons; Ranunculales; Papaveraceae; Papaveroideae; Papaver	TRINITY_DN28943_c0_g2_i1.p1	SALAT_PAPSO^SALAT_PAPSO^Q:7-59,H:145-204^43.333%ID^E:3.81e-08^RecName: Full=Salutaridinol 7-O-acetyltransferase {ECO:0000303|PubMed:11404355};^Eukaryota; Viridiplantae; Streptophyta; Embryophyta; Tracheophyta; Spermatophyta; Magnoliophyta; eudicotyledons; Ranunculales; Papaveraceae; Papaveroideae; Papaver	PF02458.18^Transferase^Transferase family^6-48^E:3.2e-12	.	KEGG:ag:AAK73661`KO:K13393	GO:0047180^molecular_function^salutaridinol 7-O-acetyltransferase activity`GO:0009820^biological_process^alkaloid metabolic process	GO:0016747^molecular_function^acyltransferase activity, transferring groups other than amino-acyl groups	TRINITY_DN28943_c0_g2	18.1635	7.45004	1.33651	5.57427	2.48571e-08	5.74862e-06	0	0	0	45	44	36	0	0	0	35.2801	39.6379	34.0631	100	DOWN_Asint_UP_Sint
136	TRINITY_DN12384_c0_g1	TRINITY_DN12384_c0_g1_i1	.	TRINITY_DN12384_c0_g1_i1.p2	.	.	.	.	.	.	TRINITY_DN12384_c0_g1	25.165	-8.29092	1.50255	-5.51789	3.431e-08	7.87642e-06	28	30	79	0	0	0	30.3671	38.1931	82.4298	0	0	0	100	UP_Asint_DOWN_Sint
137	TRINITY_DN23330_c0_g1	TRINITY_DN23330_c0_g1_i1	.	TRINITY_DN23330_c0_g1_i1.p1	.	.	.	.	.	.	TRINITY_DN23330_c0_g1	30.176	8.18345	1.48541	5.50923	3.604e-08	8.21317e-06	0	0	0	112	72	30	0	0	0	87.8081	64.862	28.386	100	DOWN_Asint_UP_Sint
138	TRINITY_DN18185_c0_g1	TRINITY_DN18185_c0_g1_i1	.	TRINITY_DN18185_c0_g1_i1.p1	.	.	.	.	.	.	TRINITY_DN18185_c0_g1	27.5554	8.05104	1.46267	5.50433	3.70576e-08	8.38388e-06	0	0	0	50	98	40	0	0	0	39.2001	88.2844	37.8479	100	DOWN_Asint_UP_Sint
139	TRINITY_DN1466_c0_g1	TRINITY_DN1466_c0_g1_i2	C78A5_ARATH^C78A5_ARATH^Q:80-1636,H:1-513^67.81%ID^E:0^RecName: Full=Cytochrome P450 78A5;^Eukaryota; Viridiplantae; Streptophyta; Embryophyta; Tracheophyta; Spermatophyta; Magnoliophyta; eudicotyledons; Gunneridae; Pentapetalae; rosids; malvids; Brassicales; Brassicaceae; Camelineae; Arabidopsis	TRINITY_DN1466_c0_g1_i2.p1	C78A5_ARATH^C78A5_ARATH^Q:1-519,H:1-513^68%ID^E:0^RecName: Full=Cytochrome P450 78A5;^Eukaryota; Viridiplantae; Streptophyta; Embryophyta; Tracheophyta; Spermatophyta; Magnoliophyta; eudicotyledons; Gunneridae; Pentapetalae; rosids; malvids; Brassicales; Brassicaceae; Camelineae; Arabidopsis	PF00067.25^p450^Cytochrome P450^54-496^E:2.8e-84	COG2124^Cytochrome p450	KEGG:ath:AT1G13710`KO:K20619	GO:0005783^cellular_component^endoplasmic reticulum`GO:0016021^cellular_component^integral component of membrane`GO:0016020^cellular_component^membrane`GO:0020037^molecular_function^heme binding`GO:0005506^molecular_function^iron ion binding`GO:0016709^molecular_function^oxidoreductase activity, acting on paired donors, with incorporation or reduction of molecular oxygen, NAD(P)H as one donor, an…	GO:0005506^molecular_function^iron ion binding`GO:0016705^molecular_function^oxidoreductase activity, acting on paired donors, with incorporation or reduction of molecular oxygen`GO:0020037^molecular_function^heme binding`GO:0055114^biological_process^obsolete oxidation-reduction process	TRINITY_DN1466_c0_g1	134.322	-2.30152	0.41941	-5.48754	4.0758e-08	9.15471e-06	182	123	303	73	41	44	197.386	156.592	316.155	57.2321	36.9353	41.6327	100	UP_Asint_DOWN_Sint
140	TRINITY_DN18863_c0_g1	TRINITY_DN18863_c0_g1_i1	.	TRINITY_DN18863_c0_g1_i1.p1	.	.	.	.	.	.	TRINITY_DN18863_c0_g1	15.9482	-7.63025	1.39168	-5.48274	4.18783e-08	9.33917e-06	28	30	26	0	0	0	30.3671	38.1931	27.1288	0	0	0	100	UP_Asint_DOWN_Sint
141	TRINITY_DN31237_c0_g1	TRINITY_DN31237_c0_g1_i1	.	.	.	.	.	.	.	.	TRINITY_DN31237_c0_g1	23.314	7.80905	1.42916	5.46408	4.65319e-08	1.02612e-05	0	0	0	35	66	56	0	0	0	27.44	59.4568	52.9871	100	DOWN_Asint_UP_Sint
142	TRINITY_DN9048_c0_g2	TRINITY_DN9048_c0_g2_i2	U73D1_ARATH^U73D1_ARATH^Q:174-25,H:369-418^58%ID^E:9.69e-17^RecName: Full=UDP-glycosyltransferase 73D1;^Eukaryota; Viridiplantae; Streptophyta; Embryophyta; Tracheophyta; Spermatophyta; Magnoliophyta; eudicotyledons; Gunneridae; Pentapetalae; rosids; malvids; Brassicales; Brassicaceae; Camelineae; Arabidopsis	TRINITY_DN9048_c0_g2_i2.p1	U73D1_ARATH^U73D1_ARATH^Q:2-51,H:369-418^58%ID^E:8.72e-17^RecName: Full=UDP-glycosyltransferase 73D1;^Eukaryota; Viridiplantae; Streptophyta; Embryophyta; Tracheophyta; Spermatophyta; Magnoliophyta; eudicotyledons; Gunneridae; Pentapetalae; rosids; malvids; Brassicales; Brassicaceae; Camelineae; Arabidopsis	PF00201.21^UDPGT^UDP-glucoronosyl and UDP-glucosyl transferase^3-41^E:8.1e-09	COG1819^Transferase	KEGG:ath:AT3G53150	GO:0043231^cellular_component^intracellular membrane-bounded organelle`GO:0080043^molecular_function^quercetin 3-O-glucosyltransferase activity`GO:0080044^molecular_function^quercetin 7-O-glucosyltransferase activity`GO:0008194^molecular_function^UDP-glycosyltransferase activity	GO:0008194^molecular_function^UDP-glycosyltransferase activity	TRINITY_DN9048_c0_g2	23.1935	7.80421	1.42841	5.46355	4.66704e-08	1.02612e-05	0	0	0	87	42	35	0	0	0	68.2081	37.8362	33.1169	100	DOWN_Asint_UP_Sint
143	TRINITY_DN149229_c0_g1	TRINITY_DN149229_c0_g1_i1	.	.	.	.	.	.	.	.	TRINITY_DN149229_c0_g1	33.3957	8.32983	1.52671	5.45605	4.86839e-08	1.06291e-05	0	0	0	151	49	40	0	0	0	118.384	44.1422	37.8479	100	DOWN_Asint_UP_Sint
144	TRINITY_DN10822_c0_g2	TRINITY_DN10822_c0_g2_i1	.	TRINITY_DN10822_c0_g2_i1.p1	.	.	.	.	.	.	TRINITY_DN10822_c0_g2	20.7593	7.64417	1.41182	5.41441	6.14927e-08	1.31497e-05	0	0	0	74	35	37	0	0	0	58.0161	31.5301	35.0093	100	DOWN_Asint_UP_Sint
145	TRINITY_DN58632_c0_g1	TRINITY_DN58632_c0_g1_i1	.	.	.	.	.	.	.	.	TRINITY_DN58632_c0_g1	16.5672	7.31731	1.35112	5.41573	6.10392e-08	1.31497e-05	0	0	0	41	40	33	0	0	0	32.1441	36.0344	31.2245	100	DOWN_Asint_UP_Sint
146	TRINITY_DN9074_c1_g1	TRINITY_DN9074_c1_g1_i1	.	TRINITY_DN9074_c1_g1_i1.p1	.	.	.	.	.	.	TRINITY_DN9074_c1_g1	15.3813	-7.57802	1.39959	-5.41446	6.14727e-08	1.31497e-05	27	29	25	0	0	0	29.2826	36.92	26.0854	0	0	0	100	UP_Asint_DOWN_Sint
147	TRINITY_DN107865_c0_g1	TRINITY_DN107865_c0_g1_i1	.	TRINITY_DN107865_c0_g1_i1.p1	.	.	.	.	.	.	TRINITY_DN107865_c0_g1	38.6052	8.537	1.58096	5.39988	6.66865e-08	1.41634e-05	0	0	0	43	59	153	0	0	0	33.7121	53.1508	144.768	100	DOWN_Asint_UP_Sint
148	TRINITY_DN235615_c0_g1	TRINITY_DN235615_c0_g1_i1	.	TRINITY_DN235615_c0_g1_i1.p1	.	.	.	.	.	.	TRINITY_DN235615_c0_g1	20.0881	-7.9633	1.4797	-5.38171	7.37822e-08	1.55645e-05	21	44	40	0	0	0	22.7753	56.0166	41.7366	0	0	0	100	UP_Asint_DOWN_Sint
149	TRINITY_DN102378_c0_g1	TRINITY_DN102378_c0_g1_i1	GLRX5_LACKL^GLRX5_LACKL^Q:2-169,H:88-143^62.5%ID^E:2.4e-19^RecName: Full=Monothiol glutaredoxin-5, mitochondrial;^Eukaryota; Fungi; Dikarya; Ascomycota; Saccharomycotina; Saccharomycetes; Saccharomycetales; Saccharomycetaceae; Lachancea	TRINITY_DN102378_c0_g1_i1.p3	GLRX5_LACKL^GLRX5_LACKL^Q:1-56,H:88-143^62.5%ID^E:1.91e-19^RecName: Full=Monothiol glutaredoxin-5, mitochondrial;^Eukaryota; Fungi; Dikarya; Ascomycota; Saccharomycotina; Saccharomycetes; Saccharomycetales; Saccharomycetaceae; Lachancea	PF00462.27^Glutaredoxin^Glutaredoxin^1-25^E:3e-05	.	.	GO:0005759^cellular_component^mitochondrial matrix`GO:0051537^molecular_function^2 iron, 2 sulfur cluster binding`GO:0009055^molecular_function^electron transfer activity`GO:0046872^molecular_function^metal ion binding`GO:0015035^molecular_function^protein-disulfide reductase activity`GO:0045454^biological_process^cell redox homeostasis	GO:0015035^molecular_function^protein-disulfide reductase activity	TRINITY_DN102378_c0_g1	16.1287	7.27863	1.3562	5.36694	8.00837e-08	1.64493e-05	0	0	0	40	39	32	0	0	0	31.36	35.1336	30.2783	100	DOWN_Asint_UP_Sint
150	TRINITY_DN125601_c0_g1	TRINITY_DN125601_c0_g1_i1	.	TRINITY_DN125601_c0_g1_i1.p1	.	.	.	.	.	.	TRINITY_DN125601_c0_g1	16.1287	7.27863	1.3562	5.36694	8.00837e-08	1.64493e-05	0	0	0	40	39	32	0	0	0	31.36	35.1336	30.2783	100	DOWN_Asint_UP_Sint
151	TRINITY_DN184493_c0_g1	TRINITY_DN184493_c0_g1_i1	.	TRINITY_DN184493_c0_g1_i1.p2	.	.	.	.	.	.	TRINITY_DN184493_c0_g1	16.1287	7.27863	1.3562	5.36694	8.00837e-08	1.64493e-05	0	0	0	40	39	32	0	0	0	31.36	35.1336	30.2783	100	DOWN_Asint_UP_Sint
152	TRINITY_DN258745_c0_g1	TRINITY_DN258745_c0_g1_i1	NSA2_PHANO^NSA2_PHANO^Q:2-181,H:200-259^80%ID^E:8.72e-27^RecName: Full=Ribosome biogenesis protein NSA2;^Eukaryota; Fungi; Dikarya; Ascomycota; Pezizomycotina; Dothideomycetes; Pleosporomycetidae; Pleosporales; Pleosporineae; Phaeosphaeriaceae; Parastagonospora	TRINITY_DN258745_c0_g1_i1.p1	NSA2_PHANO^NSA2_PHANO^Q:1-60,H:200-259^80%ID^E:7.85e-27^RecName: Full=Ribosome biogenesis protein NSA2;^Eukaryota; Fungi; Dikarya; Ascomycota; Pezizomycotina; Dothideomycetes; Pleosporomycetidae; Pleosporales; Pleosporineae; Phaeosphaeriaceae; Parastagonospora	PF01201.25^Ribosomal_S8e^Ribosomal protein S8e^1-60^E:2.4e-20	.	KEGG:pno:SNOG_04319`KO:K14842	GO:0005730^cellular_component^nucleolus`GO:0030687^cellular_component^preribosome, large subunit precursor`GO:0000466^biological_process^maturation of 5.8S rRNA from tricistronic rRNA transcript (SSU-rRNA, 5.8S rRNA, LSU-rRNA)`GO:0000463^biological_process^maturation of LSU-rRNA from tricistronic rRNA transcript (SSU-rRNA, 5.8S rRNA, LSU-rRNA)	.	TRINITY_DN258745_c0_g1	16.1287	7.27863	1.3562	5.36694	8.00837e-08	1.64493e-05	0	0	0	40	39	32	0	0	0	31.36	35.1336	30.2783	100	DOWN_Asint_UP_Sint
153	TRINITY_DN13414_c0_g1	TRINITY_DN13414_c0_g1_i2	RLP54_ARATH^RLP54_ARATH^Q:12-212,H:603-669^55.224%ID^E:1.41e-09^RecName: Full=Receptor-like protein 54 {ECO:0000303|PubMed:18434605};^Eukaryota; Viridiplantae; Streptophyta; Embryophyta; Tracheophyta; Spermatophyta; Magnoliophyta; eudicotyledons; Gunneridae; Pentapetalae; rosids; malvids; Brassicales; Brassicaceae; Camelineae; Arabidopsis	TRINITY_DN13414_c0_g1_i2.p1	RLP54_ARATH^RLP54_ARATH^Q:4-70,H:603-669^55.224%ID^E:7.98e-15^RecName: Full=Receptor-like protein 54 {ECO:0000303|PubMed:18434605};^Eukaryota; Viridiplantae; Streptophyta; Embryophyta; Tracheophyta; Spermatophyta; Magnoliophyta; eudicotyledons; Gunneridae; Pentapetalae; rosids; malvids; Brassicales; Brassicaceae; Camelineae; Arabidopsis	PF13855.9^LRR_8^Leucine rich repeat^17-70^E:8.4e-11`PF00560.36^LRR_1^Leucine Rich Repeat^21-38^E:45`PF00560.36^LRR_1^Leucine Rich Repeat^41-62^E:0.028`PF00560.36^LRR_1^Leucine Rich Repeat^64-70^E:470	COG4886^leucine Rich Repeat	KEGG:ath:AT5G40170	GO:0016021^cellular_component^integral component of membrane`GO:0005886^cellular_component^plasma membrane	GO:0005515^molecular_function^protein binding	TRINITY_DN13414_c0_g1	18.667	-7.86093	1.4657	-5.36324	8.17411e-08	1.668e-05	35	18	49	0	0	0	37.9589	22.9159	51.1273	0	0	0	100	UP_Asint_DOWN_Sint
154	TRINITY_DN159530_c0_g1	TRINITY_DN159530_c0_g1_i1	.	TRINITY_DN159530_c0_g1_i1.p2	.	.	.	.	.	.	TRINITY_DN159530_c0_g1	16.0585	-7.64356	1.42641	-5.35859	8.38731e-08	1.70039e-05	35	18	34	0	0	0	37.9589	22.9159	35.4761	0	0	0	100	UP_Asint_DOWN_Sint
155	TRINITY_DN2137_c0_g1	TRINITY_DN2137_c0_g1_i1	GLGB2_PEA^GLGB2_PEA^Q:203-2485,H:16-780^80.157%ID^E:0^RecName: Full=1,4-alpha-glucan-branching enzyme 1, chloroplastic/amyloplastic;^Eukaryota; Viridiplantae; Streptophyta; Embryophyta; Tracheophyta; Spermatophyta; Magnoliophyta; eudicotyledons; Gunneridae; Pentapetalae; rosids; fabids; Fabales; Fabaceae; Papilionoideae; 50 kb inversion clade; NPAAA clade; Hologalegina; IRL clade; Fabeae; Pisum	TRINITY_DN2137_c0_g1_i1.p1	GLGB2_PEA^GLGB2_PEA^Q:33-832,H:16-814^77.143%ID^E:0^RecName: Full=1,4-alpha-glucan-branching enzyme 1, chloroplastic/amyloplastic;^Eukaryota; Viridiplantae; Streptophyta; Embryophyta; Tracheophyta; Spermatophyta; Magnoliophyta; eudicotyledons; Gunneridae; Pentapetalae; rosids; fabids; Fabales; Fabaceae; Papilionoideae; 50 kb inversion clade; NPAAA clade; Hologalegina; IRL clade; Fabeae; Pisum	PF02922.21^CBM_48^Carbohydrate-binding module 48 (Isoamylase N-terminal domain)^138-219^E:2.6e-19`PF00128.27^Alpha-amylase^Alpha amylase, catalytic domain^307-397^E:4.5e-10`PF02806.21^Alpha-amylase_C^Alpha amylase, C-terminal all-beta domain^671-771^E:8e-25	.	.	GO:0009501^cellular_component^amyloplast`GO:0009507^cellular_component^chloroplast`GO:0003844^molecular_function^1,4-alpha-glucan branching enzyme activity`GO:0102752^molecular_function^1,4-alpha-glucan branching enzyme activity (using a glucosylated glycogenin as primer for glycogen synthesis)`GO:0043169^molecular_function^cation binding`GO:0004553^molecular_function^hydrolase activity, hydrolyz…	GO:0004553^molecular_function^hydrolase activity, hydrolyzing O-glycosyl compounds`GO:0005975^biological_process^carbohydrate metabolic process`GO:0003824^molecular_function^catalytic activity`GO:0043169^molecular_function^cation binding	TRINITY_DN2137_c0_g1	501.463	1.14995	0.215096	5.34623	8.98053e-08	1.80891e-05	311	229	293	895	906	588	337.292	291.541	305.721	701.681	816.18	556.365	100	DOWN_Asint_UP_Sint
156	TRINITY_DN50537_c0_g1	TRINITY_DN50537_c0_g1_i1	RL8_DROME^RL8_DROME^Q:1-192,H:114-177^76.562%ID^E:1.06e-28^RecName: Full=60S ribosomal protein L8;^Eukaryota; Metazoa; Ecdysozoa; Arthropoda; Hexapoda; Insecta; Pterygota; Neoptera; Holometabola; Diptera; Brachycera; Muscomorpha; Ephydroidea; Drosophilidae; Drosophila; Sophophora	TRINITY_DN50537_c0_g1_i1.p1	RL8_DROME^RL8_DROME^Q:1-64,H:114-177^76.562%ID^E:9.58e-29^RecName: Full=60S ribosomal protein L8;^Eukaryota; Metazoa; Ecdysozoa; Arthropoda; Hexapoda; Insecta; Pterygota; Neoptera; Holometabola; Diptera; Brachycera; Muscomorpha; Ephydroidea; Drosophilidae; Drosophila; Sophophora	PF03947.21^Ribosomal_L2_C^Ribosomal Proteins L2, C-terminal domain^1-63^E:4.4e-17	COG0090^One of the primary rRNA binding proteins. Required for association of the 30S and 50S subunits to form the 70S ribosome, for tRNA binding and peptide bond formation. It has been suggested to have peptidyltransferase activity	KEGG:dme:Dmel_CG1263`KO:K02938	GO:0005737^cellular_component^cytoplasm`GO:0022625^cellular_component^cytosolic large ribosomal subunit`GO:0022626^cellular_component^cytosolic ribosome`GO:0005730^cellular_component^nucleolus`GO:0019843^molecular_function^rRNA binding`GO:0003735^molecular_function^structural constituent of ribosome`GO:0002181^biological_process^cytoplasmic translation	GO:0003735^molecular_function^structural constituent of ribosome`GO:0006412^biological_process^translation`GO:0005840^cellular_component^ribosome	TRINITY_DN50537_c0_g1	14.6023	-7.50317	1.40471	-5.34143	9.22154e-08	1.84555e-05	26	27	24	0	0	0	28.198	34.3738	25.042	0	0	0	100	UP_Asint_DOWN_Sint
157	TRINITY_DN5722_c7_g1	TRINITY_DN5722_c7_g1_i1	.	TRINITY_DN5722_c7_g1_i1.p2	.	.	.	.	.	.	TRINITY_DN5722_c7_g1	21.3553	7.68513	1.44009	5.33655	9.47304e-08	1.88381e-05	0	0	0	80	39	32	0	0	0	62.7201	35.1336	30.2783	100	DOWN_Asint_UP_Sint
158	TRINITY_DN15617_c0_g2	TRINITY_DN15617_c0_g2_i1	.	TRINITY_DN15617_c0_g2_i1.p1	.	.	.	.	.	.	TRINITY_DN15617_c0_g2	23.4788	-8.18767	1.54025	-5.3158	1.06189e-07	2.09831e-05	29	63	28	0	0	0	31.4517	80.2056	29.2156	0	0	0	100	UP_Asint_DOWN_Sint
159	TRINITY_DN22849_c0_g1	TRINITY_DN22849_c0_g1_i1	.	TRINITY_DN22849_c0_g1_i1.p1	.	.	.	.	.	.	TRINITY_DN22849_c0_g1	20.298	7.60913	1.43469	5.30366	1.13503e-07	2.22873e-05	0	0	0	38	37	62	0	0	0	29.792	33.3319	58.6643	100	DOWN_Asint_UP_Sint
160	TRINITY_DN143332_c0_g1	TRINITY_DN143332_c0_g1_i1	.	TRINITY_DN143332_c0_g1_i1.p1	.	.	.	.	.	.	TRINITY_DN143332_c0_g1	34.9124	8.3925	1.58387	5.29873	1.16608e-07	2.27539e-05	0	0	0	50	147	40	0	0	0	39.2001	132.427	37.8479	100	DOWN_Asint_UP_Sint
161	TRINITY_DN17059_c0_g1	TRINITY_DN17059_c0_g1_i1	.	TRINITY_DN17059_c0_g1_i1.p1	.	.	.	.	.	.	TRINITY_DN17059_c0_g1	15.4093	7.21275	1.36332	5.29057	1.21937e-07	2.3646e-05	0	0	0	38	37	31	0	0	0	29.792	33.3319	29.3322	100	DOWN_Asint_UP_Sint
162	TRINITY_DN48612_c0_g1	TRINITY_DN48612_c0_g1_i1	.	TRINITY_DN48612_c0_g1_i1.p1	.	.	.	.	.	.	TRINITY_DN48612_c0_g1	56.4345	9.08543	1.71903	5.2852	1.25565e-07	2.41991e-05	0	0	0	57	279	45	0	0	0	44.6881	251.34	42.5789	100	DOWN_Asint_UP_Sint
163	TRINITY_DN95879_c0_g1	TRINITY_DN95879_c0_g1_i1	ACSA_EMENI^ACSA_EMENI^Q:1-198,H:61-126^75.758%ID^E:1.11e-29^RecName: Full=Acetyl-coenzyme A synthetase;^Eukaryota; Fungi; Dikarya; Ascomycota; Pezizomycotina; Eurotiomycetes; Eurotiomycetidae; Eurotiales; Aspergillaceae; Aspergillus	TRINITY_DN95879_c0_g1_i1.p1	ACSA_EMENI^ACSA_EMENI^Q:1-66,H:61-126^75.758%ID^E:9.99e-30^RecName: Full=Acetyl-coenzyme A synthetase;^Eukaryota; Fungi; Dikarya; Ascomycota; Pezizomycotina; Eurotiomycetes; Eurotiomycetidae; Eurotiales; Aspergillaceae; Aspergillus	PF16177.8^ACAS_N^Acetyl-coenzyme A synthetase N-terminus^1-41^E:6.5e-11	.	KEGG:ani:AN5626.2`KO:K01895	GO:0005576^cellular_component^extracellular region`GO:0003987^molecular_function^acetate-CoA ligase activity`GO:0016208^molecular_function^AMP binding`GO:0005524^molecular_function^ATP binding`GO:0045733^biological_process^acetate catabolic process`GO:0019427^biological_process^acetyl-CoA biosynthetic process from acetate`GO:0015976^biological_process^carbon utilization	.	TRINITY_DN95879_c0_g1	16.1608	-7.65184	1.44869	-5.28191	1.27845e-07	2.44874e-05	22	23	42	0	0	0	23.8599	29.2814	43.8234	0	0	0	100	UP_Asint_DOWN_Sint
164	TRINITY_DN17422_c0_g2	TRINITY_DN17422_c0_g2_i1	SCL8_ARATH^SCL8_ARATH^Q:138-1,H:452-497^78.261%ID^E:1.27e-18^RecName: Full=Scarecrow-like protein 8;^Eukaryota; Viridiplantae; Streptophyta; Embryophyta; Tracheophyta; Spermatophyta; Magnoliophyta; eudicotyledons; Gunneridae; Pentapetalae; rosids; malvids; Brassicales; Brassicaceae; Camelineae; Arabidopsis	.	.	.	ENOG410YA1H^GRAS domain family	KEGG:ath:AT5G52510	GO:0005737^cellular_component^cytoplasm`GO:0005634^cellular_component^nucleus`GO:0003700^molecular_function^DNA-binding transcription factor activity`GO:0043565^molecular_function^sequence-specific DNA binding`GO:0006355^biological_process^regulation of transcription, DNA-templated	.	TRINITY_DN17422_c0_g2	32.7209	-8.66884	1.64309	-5.27594	1.32077e-07	2.51438e-05	18	52	106	0	0	0	19.5217	66.2014	110.602	0	0	0	100	UP_Asint_DOWN_Sint
165	TRINITY_DN244813_c0_g1	TRINITY_DN244813_c0_g1_i1	.	.	.	.	.	.	.	.	TRINITY_DN244813_c0_g1	19.7018	7.56611	1.43741	5.26371	1.41179e-07	2.67136e-05	0	0	0	37	36	60	0	0	0	29.008	32.431	56.7719	100	DOWN_Asint_UP_Sint
166	TRINITY_DN18153_c0_g1	TRINITY_DN18153_c0_g1_i2	PIP14_ARATH^PIP14_ARATH^Q:89-919,H:19-277^29.392%ID^E:1.07e-21^RecName: Full=Probable aquaporin PIP1-4;^Eukaryota; Viridiplantae; Streptophyta; Embryophyta; Tracheophyta; Spermatophyta; Magnoliophyta; eudicotyledons; Gunneridae; Pentapetalae; rosids; malvids; Brassicales; Brassicaceae; Camelineae; Arabidopsis	TRINITY_DN18153_c0_g1_i2.p1	PIP26_ORYSJ^PIP26_ORYSJ^Q:52-297,H:27-264^33.203%ID^E:1.28e-24^RecName: Full=Probable aquaporin PIP2-6;^Eukaryota; Viridiplantae; Streptophyta; Embryophyta; Tracheophyta; Spermatophyta; Magnoliophyta; Liliopsida; Poales; Poaceae; BOP clade; Oryzoideae; Oryzeae; Oryzinae; Oryza; Oryza sativa	PF00230.23^MIP^Major intrinsic protein^55-292^E:1.9e-35	.	KEGG:osa:4335226`KO:K09872	GO:0016021^cellular_component^integral component of membrane`GO:0005886^cellular_component^plasma membrane`GO:0009506^cellular_component^plasmodesma`GO:0005773^cellular_component^vacuole`GO:0015250^molecular_function^water channel activity`GO:0009414^biological_process^response to water deprivation	GO:0015267^molecular_function^channel activity`GO:0055085^biological_process^transmembrane transport`GO:0016020^cellular_component^membrane	TRINITY_DN18153_c0_g1	48.3056	-3.00812	0.573917	-5.2414	1.59364e-07	2.9973e-05	48	60	124	16	9	12	52.0579	76.3863	129.383	12.544	8.10775	11.3544	100	UP_Asint_DOWN_Sint
167	TRINITY_DN2607_c0_g2	TRINITY_DN2607_c0_g2_i1	.	.	.	.	.	.	.	.	TRINITY_DN2607_c0_g2	13.6425	-7.40517	1.41522	-5.23251	1.67227e-07	3.12634e-05	24	25	23	0	0	0	26.029	31.8276	23.9986	0	0	0	100	UP_Asint_DOWN_Sint
168	TRINITY_DN21628_c0_g1	TRINITY_DN21628_c0_g1_i1	.	TRINITY_DN21628_c0_g1_i1.p1	.	.	.	.	.	.	TRINITY_DN21628_c0_g1	20.2055	7.60252	1.45344	5.2307	1.6887e-07	3.13827e-05	0	0	0	30	57	49	0	0	0	23.52	51.3491	46.3637	100	DOWN_Asint_UP_Sint
169	TRINITY_DN192935_c0_g1	TRINITY_DN192935_c0_g1_i1	GMAN2_ARATH^GMAN2_ARATH^Q:186-43,H:601-651^60.784%ID^E:3.85e-12^RecName: Full=Alpha-mannosidase 2 {ECO:0000303|PubMed:16460512};^Eukaryota; Viridiplantae; Streptophyta; Embryophyta; Tracheophyta; Spermatophyta; Magnoliophyta; eudicotyledons; Gunneridae; Pentapetalae; rosids; malvids; Brassicales; Brassicaceae; Camelineae; Arabidopsis	TRINITY_DN192935_c0_g1_i1.p1	GMAN2_ARATH^GMAN2_ARATH^Q:1-48,H:601-651^60.784%ID^E:2.16e-12^RecName: Full=Alpha-mannosidase 2 {ECO:0000303|PubMed:16460512};^Eukaryota; Viridiplantae; Streptophyta; Embryophyta; Tracheophyta; Spermatophyta; Magnoliophyta; eudicotyledons; Gunneridae; Pentapetalae; rosids; malvids; Brassicales; Brassicaceae; Camelineae; Arabidopsis	.	ENOG410XQMZ^Mannosidase alpha class	KEGG:ath:AT5G14950`KO:K01231	GO:0005768^cellular_component^endosome`GO:0005794^cellular_component^Golgi apparatus`GO:0000139^cellular_component^Golgi membrane`GO:0016021^cellular_component^integral component of membrane`GO:0005802^cellular_component^trans-Golgi network`GO:0004559^molecular_function^alpha-mannosidase activity`GO:0030246^molecular_function^carbohydrate binding`GO:0004572^molecular_function^mannosyl-oligosaccha…	.	TRINITY_DN192935_c0_g1	20.57	7.62977	1.45944	5.22787	1.71476e-07	3.16784e-05	0	0	0	49	66	27	0	0	0	38.4161	59.4568	25.5474	100	DOWN_Asint_UP_Sint
170	TRINITY_DN189549_c0_g1	TRINITY_DN189549_c0_g1_i1	.	TRINITY_DN189549_c0_g1_i1.p1	.	.	.	.	.	.	TRINITY_DN189549_c0_g1	17.97	-7.80252	1.49335	-5.22483	1.74313e-07	3.20131e-05	19	39	36	0	0	0	20.6063	49.6511	37.5629	0	0	0	100	UP_Asint_DOWN_Sint
171	TRINITY_DN1266_c0_g1	TRINITY_DN1266_c0_g1_i1	CRIM1_ARATH^CRIM1_ARATH^Q:319-783,H:44-201^55.346%ID^E:8.81e-43^RecName: Full=Cold-regulated 413 inner membrane protein 1, chloroplastic;^Eukaryota; Viridiplantae; Streptophyta; Embryophyta; Tracheophyta; Spermatophyta; Magnoliophyta; eudicotyledons; Gunneridae; Pentapetalae; rosids; malvids; Brassicales; Brassicaceae; Camelineae; Arabidopsis`CRIM1_ARATH^CRIM1_ARATH^Q:692-841,H:171-220^66%ID^E:2.…	TRINITY_DN1266_c0_g1_i1.p1	CRIM1_ARATH^CRIM1_ARATH^Q:71-261,H:8-201^48.485%ID^E:4.99e-54^RecName: Full=Cold-regulated 413 inner membrane protein 1, chloroplastic;^Eukaryota; Viridiplantae; Streptophyta; Embryophyta; Tracheophyta; Spermatophyta; Magnoliophyta; eudicotyledons; Gunneridae; Pentapetalae; rosids; malvids; Brassicales; Brassicaceae; Camelineae; Arabidopsis	PF05562.14^WCOR413^Cold acclimation protein WCOR413^112-244^E:1.5e-35	ENOG4111T1X^cold acclimation	KEGG:ath:AT1G29395	GO:0009507^cellular_component^chloroplast`GO:0009941^cellular_component^chloroplast envelope`GO:0009535^cellular_component^chloroplast thylakoid membrane`GO:0031357^cellular_component^integral component of chloroplast inner membrane`GO:0070417^biological_process^cellular response to cold`GO:0042631^biological_process^cellular response to water deprivation`GO:0009631^biological_process^cold acclim…	GO:0016021^cellular_component^integral component of membrane	TRINITY_DN1266_c0_g1	1604.91	1.31985	0.252683	5.22332	1.75741e-07	3.20866e-05	974	626	863	2793	3205	1901	1056.34	796.964	900.467	2189.72	2887.26	1798.72	100	DOWN_Asint_UP_Sint
172	TRINITY_DN8034_c0_g1	TRINITY_DN8034_c0_g1_i1	.	TRINITY_DN8034_c0_g1_i1.p1	.	.	.	.	.	.	TRINITY_DN8034_c0_g1	177.636	2.20965	0.42318	5.22154	1.7744e-07	3.22085e-05	66	60	40	242	367	376	71.5796	76.3863	41.7366	189.728	330.616	355.771	100	DOWN_Asint_UP_Sint
173	TRINITY_DN67434_c0_g1	TRINITY_DN67434_c0_g1_i1	.	TRINITY_DN67434_c0_g1_i1.p1	.	.	.	.	.	.	TRINITY_DN67434_c0_g1	19.2633	7.53362	1.44455	5.21522	1.83601e-07	3.31341e-05	0	0	0	36	35	59	0	0	0	28.224	31.5301	55.8257	100	DOWN_Asint_UP_Sint
174	TRINITY_DN144046_c0_g1	TRINITY_DN144046_c0_g1_i1	.	.	.	.	.	.	.	.	TRINITY_DN144046_c0_g1	37.2252	2.48138	0.477921	5.19203	2.08011e-07	3.73237e-05	10	10	10	67	92	57	10.8454	12.731	10.4342	52.5281	82.8792	53.9333	100	DOWN_Asint_UP_Sint
175	TRINITY_DN146753_c0_g1	TRINITY_DN146753_c0_g1_i1	PSMD3_MOUSE^PSMD3_MOUSE^Q:3-185,H:464-524^52.459%ID^E:3.16e-11^RecName: Full=26S proteasome non-ATPase regulatory subunit 3;^Eukaryota; Metazoa; Chordata; Craniata; Vertebrata; Euteleostomi; Mammalia; Eutheria; Euarchontoglires; Glires; Rodentia; Myomorpha; Muroidea; Muridae; Murinae; Mus; Mus	TRINITY_DN146753_c0_g1_i1.p1	PSMD3_MOUSE^PSMD3_MOUSE^Q:1-61,H:464-524^52.459%ID^E:2.84e-11^RecName: Full=26S proteasome non-ATPase regulatory subunit 3;^Eukaryota; Metazoa; Chordata; Craniata; Vertebrata; Euteleostomi; Mammalia; Eutheria; Euarchontoglires; Glires; Rodentia; Myomorpha; Muroidea; Muridae; Murinae; Mus; Mus	PF08375.14^Rpn3_C^Proteasome regulatory subunit C-terminal^1-60^E:2.7e-20	ENOG410XS40^26S proteasome nonATPase regulatory subunit	KEGG:mmu:22123`KO:K03033	GO:0022624^cellular_component^proteasome accessory complex`GO:0000502^cellular_component^proteasome complex`GO:0005838^cellular_component^proteasome regulatory particle`GO:0008541^cellular_component^proteasome regulatory particle, lid subcomplex`GO:0030234^molecular_function^enzyme regulator activity`GO:0042176^biological_process^regulation of protein catabolic process`GO:0006511^biological_proce…	GO:0030234^molecular_function^enzyme regulator activity`GO:0042176^biological_process^regulation of protein catabolic process`GO:0000502^cellular_component^proteasome complex	TRINITY_DN146753_c0_g1	14.5323	7.12825	1.37528	5.18312	2.182e-07	3.82721e-05	0	0	0	36	35	29	0	0	0	28.224	31.5301	27.4398	100	DOWN_Asint_UP_Sint
176	TRINITY_DN240309_c0_g1	TRINITY_DN240309_c0_g1_i1	.	TRINITY_DN240309_c0_g1_i1.p1	.	.	.	.	.	.	TRINITY_DN240309_c0_g1	14.5323	7.12825	1.37528	5.18312	2.182e-07	3.82721e-05	0	0	0	36	35	29	0	0	0	28.224	31.5301	27.4398	100	DOWN_Asint_UP_Sint
177	TRINITY_DN249688_c0_g1	TRINITY_DN249688_c0_g1_i1	.	.	.	.	.	.	.	.	TRINITY_DN249688_c0_g1	14.5323	7.12825	1.37528	5.18312	2.182e-07	3.82721e-05	0	0	0	36	35	29	0	0	0	28.224	31.5301	27.4398	100	DOWN_Asint_UP_Sint
178	TRINITY_DN6228_c0_g1	TRINITY_DN6228_c0_g1_i2	GOX_SPIOL^GOX_SPIOL^Q:227-1324,H:2-369^86.141%ID^E:0^RecName: Full=Peroxisomal (S)-2-hydroxy-acid oxidase;^Eukaryota; Viridiplantae; Streptophyta; Embryophyta; Tracheophyta; Spermatophyta; Magnoliophyta; eudicotyledons; Gunneridae; Pentapetalae; Caryophyllales; Chenopodiaceae; Chenopodioideae; Anserineae; Spinacia	TRINITY_DN6228_c0_g1_i2.p1	GLO5_ARATH^GLO5_ARATH^Q:37-396,H:2-361^85.833%ID^E:0^RecName: Full=Peroxisomal (S)-2-hydroxy-acid oxidase GLO5;^Eukaryota; Viridiplantae; Streptophyta; Embryophyta; Tracheophyta; Spermatophyta; Magnoliophyta; eudicotyledons; Gunneridae; Pentapetalae; rosids; malvids; Brassicales; Brassicaceae; Camelineae; Arabidopsis	PF01070.21^FMN_dh^FMN-dependent dehydrogenase^48-390^E:3.3e-137`PF00478.28^IMPDH^IMP dehydrogenase / GMP reductase domain^300-344^E:4.2e-06	COG1304^Catalyzes the 1,3-allylic rearrangement of the homoallylic substrate isopentenyl (IPP) to its allylic isomer, dimethylallyl diphosphate (DMAPP) (By similarity)	KEGG:ath:AT4G18360`KO:K11517	GO:0005777^cellular_component^peroxisome`GO:0010181^molecular_function^FMN binding`GO:0042742^biological_process^defense response to bacterium`GO:0050665^biological_process^hydrogen peroxide biosynthetic process`GO:0009854^biological_process^oxidative photosynthetic carbon pathway	GO:0016491^molecular_function^oxidoreductase activity`GO:0003824^molecular_function^catalytic activity`GO:0055114^biological_process^obsolete oxidation-reduction process	TRINITY_DN6228_c0_g1	163.691	1.3624	0.262732	5.1855	2.15437e-07	3.82721e-05	92	78	73	262	313	232	99.7777	99.3022	76.1693	205.408	281.969	219.518	100	DOWN_Asint_UP_Sint
179	TRINITY_DN55257_c0_g1	TRINITY_DN55257_c0_g1_i1	PUB39_ARATH^PUB39_ARATH^Q:141-1,H:1-54^45.455%ID^E:7.21e-08^RecName: Full=U-box domain-containing protein 39;^Eukaryota; Viridiplantae; Streptophyta; Embryophyta; Tracheophyta; Spermatophyta; Magnoliophyta; eudicotyledons; Gunneridae; Pentapetalae; rosids; malvids; Brassicales; Brassicaceae; Camelineae; Arabidopsis	TRINITY_DN55257_c0_g1_i1.p1	PUB39_ARATH^PUB39_ARATH^Q:23-69,H:1-54^45.455%ID^E:6.49e-08^RecName: Full=U-box domain-containing protein 39;^Eukaryota; Viridiplantae; Streptophyta; Embryophyta; Tracheophyta; Spermatophyta; Magnoliophyta; eudicotyledons; Gunneridae; Pentapetalae; rosids; malvids; Brassicales; Brassicaceae; Camelineae; Arabidopsis	.	ENOG4111IM2^ubiquitin-protein ligase activity	KEGG:ath:AT3G47820	GO:0005737^cellular_component^cytoplasm`GO:0005634^cellular_component^nucleus`GO:0004842^molecular_function^ubiquitin-protein transferase activity	.	TRINITY_DN55257_c0_g1	12.7486	-7.30883	1.41106	-5.17966	2.22296e-07	3.87727e-05	23	20	25	0	0	0	24.9444	25.4621	26.0854	0	0	0	100	UP_Asint_DOWN_Sint
180	TRINITY_DN103000_c0_g1	TRINITY_DN103000_c0_g1_i1	.	TRINITY_DN103000_c0_g1_i1.p1	.	.	.	.	.	.	TRINITY_DN103000_c0_g1	21.5533	7.69655	1.49019	5.16482	2.40667e-07	4.17436e-05	0	0	0	39	76	32	0	0	0	30.576	68.4654	30.2783	100	DOWN_Asint_UP_Sint
181	TRINITY_DN16270_c1_g1	TRINITY_DN16270_c1_g1_i1	.	TRINITY_DN16270_c1_g1_i1.p1	.	.	.	.	.	.	TRINITY_DN16270_c1_g1	35.0681	8.40014	1.62757	5.16116	2.45427e-07	4.23342e-05	0	0	0	175	34	45	0	0	0	137.2	30.6293	42.5789	100	DOWN_Asint_UP_Sint
182	TRINITY_DN124029_c0_g1	TRINITY_DN124029_c0_g1_i1	RB11C_LOTJA^RB11C_LOTJA^Q:2-169,H:160-215^55.932%ID^E:4.11e-11^RecName: Full=Ras-related protein Rab11C;^Eukaryota; Viridiplantae; Streptophyta; Embryophyta; Tracheophyta; Spermatophyta; Magnoliophyta; eudicotyledons; Gunneridae; Pentapetalae; rosids; fabids; Fabales; Fabaceae; Papilionoideae; 50 kb inversion clade; NPAAA clade; Hologalegina; robinioid clade; Loteae; Lotus	TRINITY_DN124029_c0_g1_i1.p3	RB11C_LOTJA^RB11C_LOTJA^Q:1-56,H:160-215^55.932%ID^E:3.14e-11^RecName: Full=Ras-related protein Rab11C;^Eukaryota; Viridiplantae; Streptophyta; Embryophyta; Tracheophyta; Spermatophyta; Magnoliophyta; eudicotyledons; Gunneridae; Pentapetalae; rosids; fabids; Fabales; Fabaceae; Papilionoideae; 50 kb inversion clade; NPAAA clade; Hologalegina; robinioid clade; Loteae; Lotus	.	.	.	GO:0005886^cellular_component^plasma membrane`GO:0005525^molecular_function^GTP binding`GO:0003924^molecular_function^GTPase activity	.	TRINITY_DN124029_c0_g1	14.2515	7.10002	1.37765	5.15372	2.55368e-07	4.35674e-05	0	0	0	35	34	29	0	0	0	27.44	30.6293	27.4398	100	DOWN_Asint_UP_Sint
183	TRINITY_DN244969_c0_g1	TRINITY_DN244969_c0_g1_i1	.	.	.	.	.	.	.	.	TRINITY_DN244969_c0_g1	14.2515	7.10002	1.37765	5.15372	2.55368e-07	4.35674e-05	0	0	0	35	34	29	0	0	0	27.44	30.6293	27.4398	100	DOWN_Asint_UP_Sint
184	TRINITY_DN8276_c0_g2	TRINITY_DN8276_c0_g2_i1	.	TRINITY_DN8276_c0_g2_i1.p1	.	.	.	.	.	.	TRINITY_DN8276_c0_g2	13.0757	-7.34393	1.42542	-5.15213	2.57538e-07	4.36989e-05	23	24	22	0	0	0	24.9444	30.5545	22.9551	0	0	0	100	UP_Asint_DOWN_Sint
185	TRINITY_DN49211_c0_g1	TRINITY_DN49211_c0_g1_i1	.	.	.	.	.	.	.	.	TRINITY_DN49211_c0_g1	18.0934	-7.81215	1.52282	-5.13005	2.8966e-07	4.88837e-05	37	39	18	0	0	0	40.128	49.6511	18.7815	0	0	0	100	UP_Asint_DOWN_Sint
186	TRINITY_DN36821_c0_g1	TRINITY_DN36821_c0_g1_i1	.	.	.	.	.	.	.	.	TRINITY_DN36821_c0_g1	19.4637	7.55065	1.4732	5.12535	2.9699e-07	4.98512e-05	0	0	0	58	55	23	0	0	0	45.4721	49.5474	21.7626	100	DOWN_Asint_UP_Sint
187	TRINITY_DN152007_c0_g1	TRINITY_DN152007_c0_g1_i1	DCE_YEAST^DCE_YEAST^Q:1-186,H:156-215^54.839%ID^E:4.71e-17^RecName: Full=Glutamate decarboxylase;^Eukaryota; Fungi; Dikarya; Ascomycota; Saccharomycotina; Saccharomycetes; Saccharomycetales; Saccharomycetaceae; Saccharomyces	TRINITY_DN152007_c0_g1_i1.p1	DCE_YEAST^DCE_YEAST^Q:1-62,H:156-215^54.839%ID^E:4.24e-17^RecName: Full=Glutamate decarboxylase;^Eukaryota; Fungi; Dikarya; Ascomycota; Saccharomycotina; Saccharomycetes; Saccharomycetales; Saccharomycetaceae; Saccharomyces	PF00282.22^Pyridoxal_deC^Pyridoxal-dependent decarboxylase conserved domain^1-60^E:8.3e-10	.	KEGG:sce:YMR250W`KO:K01580	GO:0005829^cellular_component^cytosol`GO:0004351^molecular_function^glutamate decarboxylase activity`GO:0030170^molecular_function^pyridoxal phosphate binding`GO:0034599^biological_process^cellular response to oxidative stress`GO:0006538^biological_process^glutamate catabolic process	GO:0016831^molecular_function^carboxy-lyase activity`GO:0030170^molecular_function^pyridoxal phosphate binding`GO:0019752^biological_process^carboxylic acid metabolic process	TRINITY_DN152007_c0_g1	13.9437	7.06865	1.38159	5.11633	3.11541e-07	5.13485e-05	0	0	0	35	33	28	0	0	0	27.44	29.7284	26.4936	99.99	DOWN_Asint_UP_Sint
188	TRINITY_DN199874_c0_g1	TRINITY_DN199874_c0_g1_i1	.	TRINITY_DN199874_c0_g1_i1.p3	.	.	.	.	.	.	TRINITY_DN199874_c0_g1	13.9437	7.06865	1.38159	5.11633	3.11541e-07	5.13485e-05	0	0	0	35	33	28	0	0	0	27.44	29.7284	26.4936	99.99	DOWN_Asint_UP_Sint
189	TRINITY_DN3324_c0_g2	TRINITY_DN3324_c0_g2_i1	CB4B_ARATH^CB4B_ARATH^Q:212-1033,H:14-286^82.909%ID^E:1.01e-164^RecName: Full=Chlorophyll a-b binding protein CP29.2, chloroplastic;^Eukaryota; Viridiplantae; Streptophyta; Embryophyta; Tracheophyta; Spermatophyta; Magnoliophyta; eudicotyledons; Gunneridae; Pentapetalae; rosids; malvids; Brassicales; Brassicaceae; Camelineae; Arabidopsis	TRINITY_DN3324_c0_g2_i1.p1	CB4B_ARATH^CB4B_ARATH^Q:15-288,H:14-286^82.909%ID^E:6.64e-169^RecName: Full=Chlorophyll a-b binding protein CP29.2, chloroplastic;^Eukaryota; Viridiplantae; Streptophyta; Embryophyta; Tracheophyta; Spermatophyta; Magnoliophyta; eudicotyledons; Gunneridae; Pentapetalae; rosids; malvids; Brassicales; Brassicaceae; Camelineae; Arabidopsis	PF00504.24^Chloroa_b-bind^Chlorophyll A-B binding protein^63-259^E:1.9e-51	ENOG410YYUX^Chlorophyll A-B binding protein	KEGG:ath:AT3G08940`KO:K08915	GO:0009507^cellular_component^chloroplast`GO:0009941^cellular_component^chloroplast envelope`GO:0009534^cellular_component^chloroplast thylakoid`GO:0009535^cellular_component^chloroplast thylakoid membrane`GO:0016021^cellular_component^integral component of membrane`GO:0016020^cellular_component^membrane`GO:0009522^cellular_component^photosystem I`GO:0009523^cellular_component^photosystem II`GO:0…	.	TRINITY_DN3324_c0_g2	4265.34	-1.66168	0.324815	-5.11575	3.12489e-07	5.13485e-05	6653	5618	4867	3122	1468	2511	7215.44	7152.3	5078.3	2447.65	1322.46	2375.9	99.99	UP_Asint_DOWN_Sint
190	TRINITY_DN8852_c0_g2	TRINITY_DN8852_c0_g2_i1	.	.	.	.	.	.	.	.	TRINITY_DN8852_c0_g2	13.9437	7.06865	1.38159	5.11633	3.11541e-07	5.13485e-05	0	0	0	35	33	28	0	0	0	27.44	29.7284	26.4936	99.99	DOWN_Asint_UP_Sint
191	TRINITY_DN137977_c0_g1	TRINITY_DN137977_c0_g1_i1	.	TRINITY_DN137977_c0_g1_i1.p1	.	.	.	.	.	.	TRINITY_DN137977_c0_g1	12.9018	-7.3245	1.43456	-5.10574	3.29505e-07	5.37609e-05	23	24	21	0	0	0	24.9444	30.5545	21.9117	0	0	0	99.99	UP_Asint_DOWN_Sint
192	TRINITY_DN143_c0_g1	TRINITY_DN143_c0_g1_i6	CCR1_ARATH^CCR1_ARATH^Q:166-1134,H:5-322^50.154%ID^E:2.18e-93^RecName: Full=Cinnamoyl-CoA reductase 1;^Eukaryota; Viridiplantae; Streptophyta; Embryophyta; Tracheophyta; Spermatophyta; Magnoliophyta; eudicotyledons; Gunneridae; Pentapetalae; rosids; malvids; Brassicales; Brassicaceae; Camelineae; Arabidopsis	TRINITY_DN143_c0_g1_i6.p1	CCR1_ARATH^CCR1_ARATH^Q:4-326,H:5-322^50.154%ID^E:4.41e-95^RecName: Full=Cinnamoyl-CoA reductase 1;^Eukaryota; Viridiplantae; Streptophyta; Embryophyta; Tracheophyta; Spermatophyta; Magnoliophyta; eudicotyledons; Gunneridae; Pentapetalae; rosids; malvids; Brassicales; Brassicaceae; Camelineae; Arabidopsis	PF01370.24^Epimerase^NAD dependent epimerase/dehydratase family^12-249^E:4.8e-19`PF05368.16^NmrA^NmrA-like family^12-109^E:5.4e-07`PF01073.22^3Beta_HSD^3-beta hydroxysteroid dehydrogenase/isomerase family^14-244^E:1e-15`PF07993.15^NAD_binding_4^Male sterility protein^14-239^E:1.5e-12`PF16363.8^GDP_Man_Dehyd^GDP-mannose 4,6 dehydratase^14-250^E:4.9e-09`PF13460.9^NAD_binding_10^NAD(P)H-binding^16-1…	COG0451^Nad-dependent epimerase dehydratase	KEGG:ath:AT1G15950`KO:K09753	GO:0005829^cellular_component^cytosol`GO:0016621^molecular_function^cinnamoyl-CoA reductase activity`GO:0050662^molecular_function^obsolete coenzyme binding`GO:0016491^molecular_function^oxidoreductase activity`GO:0016616^molecular_function^oxidoreductase activity, acting on the CH-OH group of donors, NAD or NADP as acceptor`GO:0007623^biological_process^circadian rhythm`GO:0009809^biological_pro…	GO:0003824^molecular_function^catalytic activity`GO:0003854^molecular_function^3-beta-hydroxy-delta5-steroid dehydrogenase activity`GO:0016616^molecular_function^oxidoreductase activity, acting on the CH-OH group of donors, NAD or NADP as acceptor`GO:0006694^biological_process^steroid biosynthetic process`GO:0055114^biological_process^obsolete oxidation-reduction process	TRINITY_DN143_c0_g1	787.331	1.04681	0.205052	5.1051	3.30614e-07	5.37609e-05	500	341	540	1133	1327	1163	542.27	434.129	563.444	888.273	1195.44	1100.43	99.99	DOWN_Asint_UP_Sint
193	TRINITY_DN182222_c0_g1	TRINITY_DN182222_c0_g1_i1	.	.	.	.	.	.	.	.	TRINITY_DN182222_c0_g1	13.6629	7.03922	1.3845	5.08429	3.69002e-07	5.96923e-05	0	0	0	34	32	28	0	0	0	26.656	28.8276	26.4936	99.99	DOWN_Asint_UP_Sint
194	TRINITY_DN30860_c0_g1	TRINITY_DN30860_c0_g1_i1	.	TRINITY_DN30860_c0_g1_i1.p1	.	.	.	.	.	.	TRINITY_DN30860_c0_g1	17.4747	7.393	1.45439	5.08325	3.7104e-07	5.97126e-05	0	0	0	33	32	53	0	0	0	25.872	28.8276	50.1485	99.99	DOWN_Asint_UP_Sint
195	TRINITY_DN17806_c0_g2	TRINITY_DN17806_c0_g2_i1	.	.	.	.	.	.	.	.	TRINITY_DN17806_c0_g2	13.5052	7.02257	1.38867	5.05706	4.25768e-07	6.74766e-05	0	0	0	34	32	27	0	0	0	26.656	28.8276	25.5474	99.99	DOWN_Asint_UP_Sint
196	TRINITY_DN235376_c0_g1	TRINITY_DN235376_c0_g1_i1	.	TRINITY_DN235376_c0_g1_i1.p1	.	.	.	.	.	.	TRINITY_DN235376_c0_g1	13.5052	7.02257	1.38867	5.05706	4.25768e-07	6.74766e-05	0	0	0	34	32	27	0	0	0	26.656	28.8276	25.5474	99.99	DOWN_Asint_UP_Sint
197	TRINITY_DN34083_c0_g1	TRINITY_DN34083_c0_g1_i1	.	.	.	.	.	.	.	.	TRINITY_DN34083_c0_g1	13.5052	7.02257	1.38867	5.05706	4.25768e-07	6.74766e-05	0	0	0	34	32	27	0	0	0	26.656	28.8276	25.5474	99.99	DOWN_Asint_UP_Sint
198	TRINITY_DN148_c0_g1	TRINITY_DN148_c0_g1_i3	.	TRINITY_DN148_c0_g1_i3.p1	.	PF13432.9^TPR_16^Tetratricopeptide repeat^443-501^E:0.00042	.	.	.	.	TRINITY_DN148_c0_g1	746.24	1.25745	0.249567	5.03853	4.6911e-07	7.39701e-05	336	374	460	1069	1426	1093	364.405	476.141	479.971	838.097	1284.63	1034.19	99.99	DOWN_Asint_UP_Sint
199	TRINITY_DN254626_c0_g1	TRINITY_DN254626_c0_g1_i1	.	.	.	.	.	.	.	.	TRINITY_DN254626_c0_g1	13.3745	7.00843	1.39158	5.0363	4.74623e-07	7.44633e-05	0	0	0	33	32	27	0	0	0	25.872	28.8276	25.5474	99.99	DOWN_Asint_UP_Sint
200	TRINITY_DN136386_c0_g1	TRINITY_DN136386_c0_g1_i1	C7A15_ARATH^C7A15_ARATH^Q:3-137,H:368-412^73.333%ID^E:9.25e-15^RecName: Full=Cytochrome P450 72A15;^Eukaryota; Viridiplantae; Streptophyta; Embryophyta; Tracheophyta; Spermatophyta; Magnoliophyta; eudicotyledons; Gunneridae; Pentapetalae; rosids; malvids; Brassicales; Brassicaceae; Camelineae; Arabidopsis	.	.	.	COG2124^Cytochrome p450	KEGG:ath:AT3G14690	GO:0016021^cellular_component^integral component of membrane`GO:0020037^molecular_function^heme binding`GO:0005506^molecular_function^iron ion binding`GO:0004497^molecular_function^monooxygenase activity`GO:0016705^molecular_function^oxidoreductase activity, acting on paired donors, with incorporation or reduction of molecular oxygen	.	TRINITY_DN136386_c0_g1	1399.93	2.21737	0.44109	5.02704	4.98119e-07	7.77589e-05	443	207	711	2227	2805	2791	480.451	263.533	741.868	1745.97	2526.92	2640.84	99.99	DOWN_Asint_UP_Sint
201	TRINITY_DN24585_c0_g1	TRINITY_DN24585_c0_g1_i1	.	.	.	.	.	.	.	.	TRINITY_DN24585_c0_g1	16.7283	7.33004	1.46426	5.00598	5.55788e-07	8.63297e-05	0	0	0	32	30	51	0	0	0	25.088	27.0258	48.2561	99.99	DOWN_Asint_UP_Sint
202	TRINITY_DN180547_c0_g1	TRINITY_DN180547_c0_g1_i1	STP10_ARATH^STP10_ARATH^Q:2-190,H:56-115^44.444%ID^E:1.1e-07^RecName: Full=Sugar transport protein 10;^Eukaryota; Viridiplantae; Streptophyta; Embryophyta; Tracheophyta; Spermatophyta; Magnoliophyta; eudicotyledons; Gunneridae; Pentapetalae; rosids; malvids; Brassicales; Brassicaceae; Camelineae; Arabidopsis	TRINITY_DN180547_c0_g1_i1.p1	STP10_ARATH^STP10_ARATH^Q:1-63,H:56-115^44.444%ID^E:9.89e-08^RecName: Full=Sugar transport protein 10;^Eukaryota; Viridiplantae; Streptophyta; Embryophyta; Tracheophyta; Spermatophyta; Magnoliophyta; eudicotyledons; Gunneridae; Pentapetalae; rosids; malvids; Brassicales; Brassicaceae; Camelineae; Arabidopsis	.	ENOG410XNQK^Transporter	KEGG:ath:AT3G19940	GO:0005887^cellular_component^integral component of plasma membrane`GO:0005886^cellular_component^plasma membrane`GO:0005351^molecular_function^carbohydrate:proton symporter activity`GO:0055055^molecular_function^D-glucose:proton symporter activity`GO:0005354^molecular_function^galactose transmembrane transporter activity`GO:0009679^molecular_function^hexose:proton symporter activity`GO:0015578^m…	.	TRINITY_DN180547_c0_g1	17.1173	7.36611	1.47398	4.99743	5.81004e-07	8.97996e-05	0	0	0	64	31	26	0	0	0	50.1761	27.9267	24.6012	99.99	DOWN_Asint_UP_Sint
203	TRINITY_DN19333_c0_g2	TRINITY_DN19333_c0_g2_i1	AB6G_ARATH^AB6G_ARATH^Q:2-193,H:664-727^75%ID^E:8.67e-19^RecName: Full=ABC transporter G family member 6;^Eukaryota; Viridiplantae; Streptophyta; Embryophyta; Tracheophyta; Spermatophyta; Magnoliophyta; eudicotyledons; Gunneridae; Pentapetalae; rosids; malvids; Brassicales; Brassicaceae; Camelineae; Arabidopsis	TRINITY_DN19333_c0_g2_i1.p1	AB6G_ARATH^AB6G_ARATH^Q:1-64,H:664-727^75%ID^E:1.13e-28^RecName: Full=ABC transporter G family member 6;^Eukaryota; Viridiplantae; Streptophyta; Embryophyta; Tracheophyta; Spermatophyta; Magnoliophyta; eudicotyledons; Gunneridae; Pentapetalae; rosids; malvids; Brassicales; Brassicaceae; Camelineae; Arabidopsis	.	COG1131^(ABC) transporter	KEGG:ath:AT5G13580	GO:0016021^cellular_component^integral component of membrane`GO:0005886^cellular_component^plasma membrane`GO:0005524^molecular_function^ATP binding`GO:0042626^molecular_function^ATPase-coupled transmembrane transporter activity`GO:0009624^biological_process^response to nematode`GO:0010345^biological_process^suberin biosynthetic process`GO:0055085^biological_process^transmembrane transport	.	TRINITY_DN19333_c0_g2	11.942	-7.21306	1.44867	-4.9791	6.38801e-07	9.72878e-05	21	22	20	0	0	0	22.7753	28.0083	20.8683	0	0	0	99.99	UP_Asint_DOWN_Sint
204	TRINITY_DN26819_c0_g3	TRINITY_DN26819_c0_g3_i1	.	TRINITY_DN26819_c0_g3_i1.p1	.	.	.	.	.	.	TRINITY_DN26819_c0_g3	11.942	-7.21306	1.44867	-4.9791	6.38801e-07	9.72878e-05	21	22	20	0	0	0	22.7753	28.0083	20.8683	0	0	0	99.99	UP_Asint_DOWN_Sint
205	TRINITY_DN33908_c0_g2	TRINITY_DN33908_c0_g2_i1	.	TRINITY_DN33908_c0_g2_i1.p1	.	.	.	.	.	.	TRINITY_DN33908_c0_g2	11.942	-7.21306	1.44867	-4.9791	6.38801e-07	9.72878e-05	21	22	20	0	0	0	22.7753	28.0083	20.8683	0	0	0	99.99	UP_Asint_DOWN_Sint
206	TRINITY_DN51809_c0_g1	TRINITY_DN51809_c0_g1_i1	.	.	.	.	.	.	.	.	TRINITY_DN51809_c0_g1	12.936	6.96035	1.39925	4.97433	6.54724e-07	9.87494e-05	0	0	0	32	31	26	0	0	0	25.088	27.9267	24.6012	99.99	DOWN_Asint_UP_Sint
207	TRINITY_DN9927_c3_g1	TRINITY_DN9927_c3_g1_i1	.	TRINITY_DN9927_c3_g1_i1.p1	.	.	.	.	.	.	TRINITY_DN9927_c3_g1	12.936	6.96035	1.39925	4.97433	6.54724e-07	9.87494e-05	0	0	0	32	31	26	0	0	0	25.088	27.9267	24.6012	99.99	DOWN_Asint_UP_Sint
208	TRINITY_DN8058_c0_g1	TRINITY_DN8058_c0_g1_i1	Y5848_ARATH^Y5848_ARATH^Q:168-563,H:23-153^47.015%ID^E:3.66e-19^RecName: Full=Uncharacterized protein At5g48480;^Eukaryota; Viridiplantae; Streptophyta; Embryophyta; Tracheophyta; Spermatophyta; Magnoliophyta; eudicotyledons; Gunneridae; Pentapetalae; rosids; malvids; Brassicales; Brassicaceae; Camelineae; Arabidopsis	TRINITY_DN8058_c0_g1_i1.p1	Y5848_ARATH^Y5848_ARATH^Q:9-154,H:12-153^46.711%ID^E:1.62e-31^RecName: Full=Uncharacterized protein At5g48480;^Eukaryota; Viridiplantae; Streptophyta; Embryophyta; Tracheophyta; Spermatophyta; Magnoliophyta; eudicotyledons; Gunneridae; Pentapetalae; rosids; malvids; Brassicales; Brassicaceae; Camelineae; Arabidopsis	PF06983.16^3-dmu-9_3-mt^3-demethylubiquinone-9 3-methyltransferase^29-153^E:3.3e-05	ENOG410YUXH^NA	KEGG:ath:AT5G48480	GO:0005829^cellular_component^cytosol	.	TRINITY_DN8058_c0_g1	1557.62	-1.00433	0.202084	-4.96986	6.70008e-07	0.000100569	1802	1665	2072	1061	1139	1323	1954.34	2119.72	2161.96	831.825	1026.08	1251.82	99.99	UP_Asint_DOWN_Sint
209	TRINITY_DN25751_c0_g2	TRINITY_DN25751_c0_g2_i1	RS254_ARATH^RS254_ARATH^Q:13-225,H:35-105^63.38%ID^E:2.56e-28^RecName: Full=40S ribosomal protein S25-4;^Eukaryota; Viridiplantae; Streptophyta; Embryophyta; Tracheophyta; Spermatophyta; Magnoliophyta; eudicotyledons; Gunneridae; Pentapetalae; rosids; malvids; Brassicales; Brassicaceae; Camelineae; Arabidopsis	TRINITY_DN25751_c0_g2_i1.p1	RS254_ARATH^RS254_ARATH^Q:5-75,H:35-105^63.38%ID^E:2.3e-28^RecName: Full=40S ribosomal protein S25-4;^Eukaryota; Viridiplantae; Streptophyta; Embryophyta; Tracheophyta; Spermatophyta; Magnoliophyta; eudicotyledons; Gunneridae; Pentapetalae; rosids; malvids; Brassicales; Brassicaceae; Camelineae; Arabidopsis	PF03297.18^Ribosomal_S25^S25 ribosomal protein^1-75^E:1.2e-29	COG4901^Ribosomal protein S25	KEGG:ath:AT4G39200`KO:K02975	GO:0022626^cellular_component^cytosolic ribosome`GO:0022627^cellular_component^cytosolic small ribosomal subunit`GO:0003735^molecular_function^structural constituent of ribosome	.	TRINITY_DN25751_c0_g2	14.607	7.13528	1.44032	4.95396	7.27167e-07	0.000108626	0	0	0	31	43	26	0	0	0	24.304	38.737	24.6012	99.99	DOWN_Asint_UP_Sint
210	TRINITY_DN231173_c0_g1	TRINITY_DN231173_c0_g1_i1	.	.	.	.	.	.	.	.	TRINITY_DN231173_c0_g1	480.144	-3.16751	0.642381	-4.93089	8.18575e-07	0.000121189	378	647	1302	101	54	170	409.956	823.699	1358.53	79.1841	48.6465	160.854	99.99	UP_Asint_DOWN_Sint
211	TRINITY_DN24323_c0_g2	TRINITY_DN24323_c0_g2_i1	.	TRINITY_DN24323_c0_g2_i1.p1	.	.	.	.	.	.	TRINITY_DN24323_c0_g2	15.3064	7.20353	1.46093	4.93078	8.19031e-07	0.000121189	0	0	0	46	22	38	0	0	0	36.0641	19.8189	35.9555	99.99	DOWN_Asint_UP_Sint
212	TRINITY_DN13055_c0_g2	TRINITY_DN13055_c0_g2_i1	.	TRINITY_DN13055_c0_g2_i1.p1	.	.	.	.	.	.	TRINITY_DN13055_c0_g2	12.3473	6.89322	1.40774	4.89665	9.74818e-07	0.000142886	0	0	0	31	29	25	0	0	0	24.304	26.125	23.655	99.99	DOWN_Asint_UP_Sint
213	TRINITY_DN15099_c0_g1	TRINITY_DN15099_c0_g1_i1	.	.	.	.	.	.	.	.	TRINITY_DN15099_c0_g1	19.4353	7.54803	1.54138	4.89694	9.73401e-07	0.000142886	0	0	0	63	20	52	0	0	0	49.3921	18.0172	49.2023	99.99	DOWN_Asint_UP_Sint
214	TRINITY_DN7596_c0_g1	TRINITY_DN7596_c0_g1_i3	CSLG3_ARATH^CSLG3_ARATH^Q:135-1775,H:33-580^58.545%ID^E:0^RecName: Full=Cellulose synthase-like protein G3;^Eukaryota; Viridiplantae; Streptophyta; Embryophyta; Tracheophyta; Spermatophyta; Magnoliophyta; eudicotyledons; Gunneridae; Pentapetalae; rosids; malvids; Brassicales; Brassicaceae; Camelineae; Arabidopsis	TRINITY_DN7596_c0_g1_i3.p1	CSLG3_ARATH^CSLG3_ARATH^Q:13-559,H:33-580^58.545%ID^E:0^RecName: Full=Cellulose synthase-like protein G3;^Eukaryota; Viridiplantae; Streptophyta; Embryophyta; Tracheophyta; Spermatophyta; Magnoliophyta; eudicotyledons; Gunneridae; Pentapetalae; rosids; malvids; Brassicales; Brassicaceae; Camelineae; Arabidopsis	PF03552.17^Cellulose_synt^Cellulose synthase^101-387^E:1.5e-76`PF13632.9^Glyco_trans_2_3^Glycosyl transferase family group 2^299-536^E:1.9e-11`PF03552.17^Cellulose_synt^Cellulose synthase^405-560^E:6.5e-41	COG1215^Glycosyl transferase, family 2	KEGG:ath:AT4G23990	GO:0005794^cellular_component^Golgi apparatus`GO:0000139^cellular_component^Golgi membrane`GO:0016021^cellular_component^integral component of membrane`GO:0005886^cellular_component^plasma membrane`GO:0005802^cellular_component^trans-Golgi network`GO:0016760^molecular_function^cellulose synthase (UDP-forming) activity`GO:0016759^molecular_function^cellulose synthase activity`GO:0071555^biological…	GO:0016760^molecular_function^cellulose synthase (UDP-forming) activity`GO:0030244^biological_process^cellulose biosynthetic process`GO:0016020^cellular_component^membrane	TRINITY_DN7596_c0_g1	53.4285	1.59169	0.325594	4.88859	1.0156e-06	0.000148168	25	20	26	86	98	90	27.1135	25.4621	27.1288	67.4241	88.2844	85.1579	99.99	DOWN_Asint_UP_Sint
215	TRINITY_DN107929_c0_g1	TRINITY_DN107929_c0_g1_i1	.	.	.	.	.	.	.	.	TRINITY_DN107929_c0_g1	11.3751	-7.14289	1.46199	-4.88573	1.03048e-06	0.000148948	20	21	19	0	0	0	21.6908	26.7352	19.8249	0	0	0	99.99	UP_Asint_DOWN_Sint
216	TRINITY_DN240672_c0_g1	TRINITY_DN240672_c0_g1_i1	.	TRINITY_DN240672_c0_g1_i1.p1	.	.	.	.	.	.	TRINITY_DN240672_c0_g1	11.3751	-7.14289	1.46199	-4.88573	1.03048e-06	0.000148948	20	21	19	0	0	0	21.6908	26.7352	19.8249	0	0	0	99.99	UP_Asint_DOWN_Sint
217	TRINITY_DN61221_c0_g1	TRINITY_DN61221_c0_g1_i1	.	.	.	.	.	.	.	.	TRINITY_DN61221_c0_g1	15.979	7.26687	1.49022	4.87636	1.0806e-06	0.000155471	0	0	0	60	29	24	0	0	0	47.0401	26.125	22.7088	99.98	DOWN_Asint_UP_Sint
218	TRINITY_DN28365_c0_g1	TRINITY_DN28365_c0_g1_i1	.	TRINITY_DN28365_c0_g1_i1.p1	.	.	.	.	.	.	TRINITY_DN28365_c0_g1	11.163	-7.11596	1.4599	-4.87427	1.09211e-06	0.000156407	20	20	19	0	0	0	21.6908	25.4621	19.8249	0	0	0	99.98	UP_Asint_DOWN_Sint
219	TRINITY_DN249575_c0_g1	TRINITY_DN249575_c0_g1_i1	.	.	.	.	.	.	.	.	TRINITY_DN249575_c0_g1	14.3322	-7.47612	1.54047	-4.85313	1.21529e-06	0.000173254	15	31	29	0	0	0	16.2681	39.4662	30.259	0	0	0	99.98	UP_Asint_DOWN_Sint
220	TRINITY_DN24056_c0_g2	TRINITY_DN24056_c0_g2_i1	PLA15_ARATH^PLA15_ARATH^Q:2-193,H:87-150^60.938%ID^E:1.62e-24^RecName: Full=Phospholipase A1-Igamma1, chloroplastic;^Eukaryota; Viridiplantae; Streptophyta; Embryophyta; Tracheophyta; Spermatophyta; Magnoliophyta; eudicotyledons; Gunneridae; Pentapetalae; rosids; malvids; Brassicales; Brassicaceae; Camelineae; Arabidopsis	TRINITY_DN24056_c0_g2_i1.p1	PLA15_ARATH^PLA15_ARATH^Q:1-64,H:87-150^60.938%ID^E:1.45e-24^RecName: Full=Phospholipase A1-Igamma1, chloroplastic;^Eukaryota; Viridiplantae; Streptophyta; Embryophyta; Tracheophyta; Spermatophyta; Magnoliophyta; eudicotyledons; Gunneridae; Pentapetalae; rosids; malvids; Brassicales; Brassicaceae; Camelineae; Arabidopsis	.	ENOG410XP1I^galactolipase activity	KEGG:ath:AT1G06800	GO:0009507^cellular_component^chloroplast`GO:0047714^molecular_function^galactolipase activity`GO:0008970^molecular_function^phospholipase A1 activity`GO:0004620^molecular_function^phospholipase activity`GO:0004806^molecular_function^triglyceride lipase activity`GO:0016042^biological_process^lipid catabolic process	.	TRINITY_DN24056_c0_g2	15.6982	7.24129	1.49274	4.851	1.2284e-06	0.000174327	0	0	0	59	28	24	0	0	0	46.2561	25.2241	22.7088	99.98	DOWN_Asint_UP_Sint
221	TRINITY_DN66636_c0_g1	TRINITY_DN66636_c0_g1_i1	.	TRINITY_DN66636_c0_g1_i1.p2	.	.	.	.	.	.	TRINITY_DN66636_c0_g1	12.086	6.8621	1.41556	4.84764	1.2494e-06	0.000176504	0	0	0	29	29	25	0	0	0	22.736	26.125	23.655	99.98	DOWN_Asint_UP_Sint
222	TRINITY_DN138113_c0_g1	TRINITY_DN138113_c0_g1_i1	.	TRINITY_DN138113_c0_g1_i1.p1	.	.	.	.	.	.	TRINITY_DN138113_c0_g1	12.059	6.85912	1.41638	4.84272	1.28073e-06	0.000177714	0	0	0	30	29	24	0	0	0	23.52	26.125	22.7088	99.98	DOWN_Asint_UP_Sint
223	TRINITY_DN193535_c0_g1	TRINITY_DN193535_c0_g1_i1	.	TRINITY_DN193535_c0_g1_i1.p1	.	.	.	.	.	.	TRINITY_DN193535_c0_g1	12.059	6.85912	1.41638	4.84272	1.28073e-06	0.000177714	0	0	0	30	29	24	0	0	0	23.52	26.125	22.7088	99.98	DOWN_Asint_UP_Sint
224	TRINITY_DN35089_c0_g1	TRINITY_DN35089_c0_g1_i1	.	.	.	.	.	.	.	.	TRINITY_DN35089_c0_g1	12.059	6.85912	1.41638	4.84272	1.28073e-06	0.000177714	0	0	0	30	29	24	0	0	0	23.52	26.125	22.7088	99.98	DOWN_Asint_UP_Sint
225	TRINITY_DN37410_c0_g1	TRINITY_DN37410_c0_g1_i1	.	TRINITY_DN37410_c0_g1_i1.p2	.	.	.	.	.	.	TRINITY_DN37410_c0_g1	12.059	6.85912	1.41638	4.84272	1.28073e-06	0.000177714	0	0	0	30	29	24	0	0	0	23.52	26.125	22.7088	99.98	DOWN_Asint_UP_Sint
226	TRINITY_DN20720_c0_g2	TRINITY_DN20720_c0_g2_i1	.	.	.	.	.	.	.	.	TRINITY_DN20720_c0_g2	20.8285	7.64643	1.57926	4.84178	1.28683e-06	0.00017777	0	0	0	32	30	77	0	0	0	25.088	27.0258	72.8573	99.98	DOWN_Asint_UP_Sint
227	TRINITY_DN56849_c0_g1	TRINITY_DN56849_c0_g1_i1	.	TRINITY_DN56849_c0_g1_i1.p1	.	.	.	.	.	.	TRINITY_DN56849_c0_g1	15.2551	7.19701	1.48832	4.83567	1.32697e-06	0.000182508	0	0	0	29	27	47	0	0	0	22.736	24.3232	44.4713	99.98	DOWN_Asint_UP_Sint
228	TRINITY_DN27271_c0_g1	TRINITY_DN27271_c0_g1_i1	PPR38_ARATH^PPR38_ARATH^Q:2-202,H:449-515^46.269%ID^E:4.78e-14^RecName: Full=Putative pentatricopeptide repeat-containing protein At1g12700, mitochondrial;^Eukaryota; Viridiplantae; Streptophyta; Embryophyta; Tracheophyta; Spermatophyta; Magnoliophyta; eudicotyledons; Gunneridae; Pentapetalae; rosids; malvids; Brassicales; Brassicaceae; Camelineae; Arabidopsis`PPR38_ARATH^PPR38_ARATH^Q:2-202,H:23…	TRINITY_DN27271_c0_g1_i1.p1	PPR38_ARATH^PPR38_ARATH^Q:1-67,H:449-515^46.269%ID^E:4.3e-14^RecName: Full=Putative pentatricopeptide repeat-containing protein At1g12700, mitochondrial;^Eukaryota; Viridiplantae; Streptophyta; Embryophyta; Tracheophyta; Spermatophyta; Magnoliophyta; eudicotyledons; Gunneridae; Pentapetalae; rosids; malvids; Brassicales; Brassicaceae; Camelineae; Arabidopsis`PPR38_ARATH^PPR38_ARATH^Q:1-67,H:239-3…	PF01535.23^PPR^PPR repeat^1-14^E:0.48`PF13812.9^PPR_3^Pentatricopeptide repeat domain^14-67^E:1.5e-06`PF12854.10^PPR_1^PPR repeat^22-49^E:5.3e-11`PF13041.9^PPR_2^PPR repeat family^24-68^E:2.3e-16`PF01535.23^PPR^PPR repeat^26-55^E:2.1e-08`PF01535.23^PPR^PPR repeat^61-68^E:22	ENOG410Z7Z7^Pentatricopeptide repeat-containing protein	KEGG:ath:AT1G12700	GO:0005739^cellular_component^mitochondrion`GO:0080156^biological_process^mitochondrial mRNA modification	.	TRINITY_DN27271_c0_g1	18.7493	7.49719	1.55126	4.83297	1.34513e-06	0.000183619	0	0	0	70	44	19	0	0	0	54.8801	39.6379	17.9778	99.98	DOWN_Asint_UP_Sint
229	TRINITY_DN47994_c0_g1	TRINITY_DN47994_c0_g1_i1	.	TRINITY_DN47994_c0_g1_i1.p1	.	.	.	.	.	.	TRINITY_DN47994_c0_g1	17.1324	7.36539	1.52407	4.83272	1.34681e-06	0.000183619	0	0	0	32	60	25	0	0	0	25.088	54.0517	23.655	99.98	DOWN_Asint_UP_Sint
230	TRINITY_DN15589_c0_g1	TRINITY_DN15589_c0_g1_i1	.	TRINITY_DN15589_c0_g1_i1.p1	.	.	.	.	.	.	TRINITY_DN15589_c0_g1	15.4541	7.21562	1.49851	4.81521	1.47043e-06	0.000199602	0	0	0	23	43	38	0	0	0	18.032	38.737	35.9555	99.98	DOWN_Asint_UP_Sint
231	TRINITY_DN34198_c0_g1	TRINITY_DN34198_c0_g1_i1	DCOR_TRYBB^DCOR_TRYBB^Q:2-205,H:194-261^44.118%ID^E:3.61e-13^RecName: Full=Ornithine decarboxylase;^Eukaryota; Euglenozoa; Kinetoplastida; Trypanosomatidae; Trypanosoma	TRINITY_DN34198_c0_g1_i1.p1	DCOR_TRYBB^DCOR_TRYBB^Q:1-68,H:194-261^44.118%ID^E:3.25e-13^RecName: Full=Ornithine decarboxylase;^Eukaryota; Euglenozoa; Kinetoplastida; Trypanosomatidae; Trypanosoma	PF02784.19^Orn_Arg_deC_N^Pyridoxal-dependent decarboxylase, pyridoxal binding domain^1-65^E:2.6e-12	.	.	GO:0004586^molecular_function^ornithine decarboxylase activity`GO:0006596^biological_process^polyamine biosynthetic process`GO:0033387^biological_process^putrescine biosynthetic process from ornithine	GO:0003824^molecular_function^catalytic activity	TRINITY_DN34198_c0_g1	15.4631	7.21879	1.4995	4.81413	1.47841e-06	0.000199816	0	0	0	46	43	19	0	0	0	36.0641	38.737	17.9778	99.98	DOWN_Asint_UP_Sint
232	TRINITY_DN36252_c0_g1	TRINITY_DN36252_c0_g1_i2	.	.	.	.	.	.	.	.	TRINITY_DN36252_c0_g1	14.9667	7.16943	1.49161	4.80652	1.53578e-06	0.000205788	0	0	0	28	27	46	0	0	0	21.952	24.3232	43.5251	99.98	DOWN_Asint_UP_Sint
233	TRINITY_DN9835_c0_g2	TRINITY_DN9835_c0_g2_i2	GRF3_ORYSJ^GRF3_ORYSJ^Q:60-947,H:50-369^44.88%ID^E:1.68e-82^RecName: Full=Growth-regulating factor 3;^Eukaryota; Viridiplantae; Streptophyta; Embryophyta; Tracheophyta; Spermatophyta; Magnoliophyta; Liliopsida; Poales; Poaceae; BOP clade; Oryzoideae; Oryzeae; Oryzinae; Oryza; Oryza sativa	TRINITY_DN9835_c0_g2_i2.p1	GRF3_ORYSJ^GRF3_ORYSJ^Q:16-326,H:39-380^45.48%ID^E:9.83e-93^RecName: Full=Growth-regulating factor 3;^Eukaryota; Viridiplantae; Streptophyta; Embryophyta; Tracheophyta; Spermatophyta; Magnoliophyta; Liliopsida; Poales; Poaceae; BOP clade; Oryzoideae; Oryzeae; Oryzinae; Oryza; Oryza sativa	PF08880.14^QLQ^QLQ^23-57^E:4.3e-16`PF08879.13^WRC^WRC^85-127^E:1.1e-21	ENOG410YFT7^growth-regulating factor	KEGG:osa:4336879	GO:0005634^cellular_component^nucleus`GO:0005524^molecular_function^ATP binding`GO:0032502^biological_process^developmental process`GO:0006355^biological_process^regulation of transcription, DNA-templated`GO:0006351^biological_process^transcription, DNA-templated	GO:0005524^molecular_function^ATP binding`GO:0006355^biological_process^regulation of transcription, DNA-templated`GO:0005634^cellular_component^nucleus	TRINITY_DN9835_c0_g2	52.6417	-4.88833	1.01686	-4.8073	1.52984e-06	0.000205788	57	171	25	6	3	3	61.8188	217.701	26.0854	4.70401	2.70258	2.8386	99.98	UP_Asint_DOWN_Sint
234	TRINITY_DN49886_c0_g1	TRINITY_DN49886_c0_g1_i1	SEC63_MOUSE^SEC63_MOUSE^Q:1-129,H:147-189^60.465%ID^E:1.07e-12^RecName: Full=Translocation protein SEC63 homolog;^Eukaryota; Metazoa; Chordata; Craniata; Vertebrata; Euteleostomi; Mammalia; Eutheria; Euarchontoglires; Glires; Rodentia; Myomorpha; Muroidea; Muridae; Murinae; Mus; Mus	TRINITY_DN49886_c0_g1_i1.p1	DNJ29_ARATH^DNJ29_ARATH^Q:1-64,H:146-210^57.576%ID^E:7.31e-17^RecName: Full=DnaJ protein ERDJ2B;^Eukaryota; Viridiplantae; Streptophyta; Embryophyta; Tracheophyta; Spermatophyta; Magnoliophyta; eudicotyledons; Gunneridae; Pentapetalae; rosids; malvids; Brassicales; Brassicaceae; Camelineae; Arabidopsis	.	COG5407^translocation protein SEC63	KEGG:ath:AT4G21180`KO:K09540	GO:0005783^cellular_component^endoplasmic reticulum`GO:0030176^cellular_component^integral component of endoplasmic reticulum membrane`GO:0005886^cellular_component^plasma membrane`GO:0031207^cellular_component^Sec62/Sec63 complex`GO:0008565^molecular_function^obsolete protein transporter activity`GO:0006620^biological_process^posttranslational protein targeting to endoplasmic reticulum membrane`…	.	TRINITY_DN49886_c0_g1	11.7782	6.82503	1.42034	4.80521	1.5459e-06	0.000206258	0	0	0	29	28	24	0	0	0	22.736	25.2241	22.7088	99.98	DOWN_Asint_UP_Sint
235	TRINITY_DN2420_c0_g1	TRINITY_DN2420_c0_g1_i14	GPT2_ARATH^GPT2_ARATH^Q:274-1395,H:21-385^81.481%ID^E:0^RecName: Full=Glucose-6-phosphate/phosphate translocator 2, chloroplastic;^Eukaryota; Viridiplantae; Streptophyta; Embryophyta; Tracheophyta; Spermatophyta; Magnoliophyta; eudicotyledons; Gunneridae; Pentapetalae; rosids; malvids; Brassicales; Brassicaceae; Camelineae; Arabidopsis	TRINITY_DN2420_c0_g1_i14.p1	GPT2_ARATH^GPT2_ARATH^Q:92-465,H:21-385^81.481%ID^E:0^RecName: Full=Glucose-6-phosphate/phosphate translocator 2, chloroplastic;^Eukaryota; Viridiplantae; Streptophyta; Embryophyta; Tracheophyta; Spermatophyta; Magnoliophyta; eudicotyledons; Gunneridae; Pentapetalae; rosids; malvids; Brassicales; Brassicaceae; Camelineae; Arabidopsis	PF03151.19^TPT^Triose-phosphate Transporter family^176-464^E:2.9e-114`PF00892.23^EamA^EamA-like transporter family^179-309^E:2.7e-08	ENOG410XP1S^solute carrier family 35 member	KEGG:ath:AT1G61800`KO:K15283	GO:0031969^cellular_component^chloroplast membrane`GO:0016021^cellular_component^integral component of membrane`GO:0005774^cellular_component^vacuolar membrane`GO:0015152^molecular_function^glucose-6-phosphate transmembrane transporter activity`GO:0005315^molecular_function^inorganic phosphate transmembrane transporter activity`GO:0015120^molecular_function^phosphoglycerate transmembrane transpor…	GO:0016020^cellular_component^membrane`GO:0016021^cellular_component^integral component of membrane	TRINITY_DN2420_c0_g1	1268.38	4.20669	0.876361	4.80017	1.58529e-06	0.000210614	60	69	228	1163	5941	1010	65.0724	87.8442	237.899	911.793	5352.01	955.66	99.98	DOWN_Asint_UP_Sint
236	TRINITY_DN141806_c0_g1	TRINITY_DN141806_c0_g1_i1	.	TRINITY_DN141806_c0_g1_i1.p2	.	.	.	.	.	.	TRINITY_DN141806_c0_g1	11.628	6.80656	1.42119	4.78934	1.67328e-06	0.000221363	0	0	0	29	27	24	0	0	0	22.736	24.3232	22.7088	99.98	DOWN_Asint_UP_Sint
237	TRINITY_DN193975_c0_g1	TRINITY_DN193975_c0_g1_i1	.	.	.	.	.	.	.	.	TRINITY_DN193975_c0_g1	10.8083	-7.06913	1.47674	-4.78698	1.6931e-06	0.000222102	19	20	18	0	0	0	20.6063	25.4621	18.7815	0	0	0	99.98	UP_Asint_DOWN_Sint
238	TRINITY_DN55497_c0_g1	TRINITY_DN55497_c0_g1_i1	.	TRINITY_DN55497_c0_g1_i1.p1	.	.	.	.	.	.	TRINITY_DN55497_c0_g1	10.8083	-7.06913	1.47674	-4.78698	1.6931e-06	0.000222102	19	20	18	0	0	0	20.6063	25.4621	18.7815	0	0	0	99.98	UP_Asint_DOWN_Sint
239	TRINITY_DN63785_c0_g1	TRINITY_DN63785_c0_g1_i1	.	TRINITY_DN63785_c0_g1_i1.p2	.	.	.	.	.	.	TRINITY_DN63785_c0_g1	18.7573	7.4955	1.56917	4.77673	1.78172e-06	0.000232749	0	0	0	23	65	38	0	0	0	18.032	58.556	35.9555	99.98	DOWN_Asint_UP_Sint
240	TRINITY_DN13982_c0_g1	TRINITY_DN13982_c0_g1_i2	.	TRINITY_DN13982_c0_g1_i2.p1	.	PF13499.9^EF-hand_7^EF-hand domain pair^12-67^E:1.4e-09`PF13202.9^EF-hand_5^EF hand^13-34^E:1.2e-05`PF13833.9^EF-hand_8^EF-hand domain pair^13-35^E:0.0076`PF13202.9^EF-hand_5^EF hand^45-66^E:5.6e-07`PF00036.35^EF-hand_1^EF hand^45-66^E:4.2e-06`PF13405.9^EF-hand_6^EF-hand domain^45-66^E:4e-05`PF13833.9^EF-hand_8^EF-hand domain pair^45-65^E:0.043	.	.	.	GO:0005509^molecular_function^calcium ion binding	TRINITY_DN13982_c0_g1	17.5463	7.39873	1.5537	4.76199	1.91694e-06	0.000249369	0	0	0	22	41	54	0	0	0	17.248	36.9353	51.0947	99.98	DOWN_Asint_UP_Sint
241	TRINITY_DN238151_c0_g1	TRINITY_DN238151_c0_g1_i1	.	TRINITY_DN238151_c0_g1_i1.p1	.	.	.	.	.	.	TRINITY_DN238151_c0_g1	18.2244	7.45367	1.56871	4.75147	2.01945e-06	0.000261615	0	0	0	30	27	65	0	0	0	23.52	24.3232	61.5029	99.97	DOWN_Asint_UP_Sint
242	TRINITY_DN29898_c0_g1	TRINITY_DN29898_c0_g1_i1	FAD3E_MORAP^FAD3E_MORAP^Q:3-134,H:359-402^63.636%ID^E:9.97e-14^RecName: Full=Acyl-lipid omega-3 desaturase (cytochrome b5), endoplasmic reticulum {ECO:0000303|PubMed:15538555};^Eukaryota; Fungi; Fungi incertae sedis; Mucoromycota; Mortierellomycotina; Mortierellomycetes; Mortierellales; Mortierellaceae; Mortierella	TRINITY_DN29898_c0_g1_i1.p3	FAD3E_MORAP^FAD3E_MORAP^Q:1-44,H:359-402^63.636%ID^E:7.96e-14^RecName: Full=Acyl-lipid omega-3 desaturase (cytochrome b5), endoplasmic reticulum {ECO:0000303|PubMed:15538555};^Eukaryota; Fungi; Fungi incertae sedis; Mucoromycota; Mortierellomycotina; Mortierellomycetes; Mortierellales; Mortierellaceae; Mortierella	.	.	.	GO:0016021^cellular_component^integral component of membrane`GO:0016717^molecular_function^oxidoreductase activity, acting on paired donors, with oxidation of a pair of donors resulting in the reduction of molecular oxygen to two molecules of water`GO:0036109^biological_process^alpha-linolenic acid metabolic process`GO:0006636^biological_process^unsaturated fatty acid biosynthetic process	.	TRINITY_DN29898_c0_g1	21.4217	-8.05748	1.69714	-4.74767	2.05772e-06	0.000265472	71	29	14	0	0	0	77.0023	36.92	14.6078	0	0	0	99.97	UP_Asint_DOWN_Sint
243	TRINITY_DN10998_c0_g1	TRINITY_DN10998_c0_g1_i1	YAI5_SCHPO^YAI5_SCHPO^Q:218-595,H:8-135^41.86%ID^E:2.04e-13^RecName: Full=Uncharacterized protein C24B11.05;^Eukaryota; Fungi; Dikarya; Ascomycota; Taphrinomycotina; Schizosaccharomycetes; Schizosaccharomycetales; Schizosaccharomycetaceae; Schizosaccharomyces	TRINITY_DN10998_c0_g1_i1.p1	YAI5_SCHPO^YAI5_SCHPO^Q:73-198,H:8-135^41.86%ID^E:2.18e-18^RecName: Full=Uncharacterized protein C24B11.05;^Eukaryota; Fungi; Dikarya; Ascomycota; Taphrinomycotina; Schizosaccharomycetes; Schizosaccharomycetales; Schizosaccharomycetaceae; Schizosaccharomyces	.	.	KEGG:spo:SPAC24B11.05`KO:K18551	GO:0005829^cellular_component^cytosol`GO:0005634^cellular_component^nucleus`GO:0008253^molecular_function^5'-nucleotidase activity`GO:0008252^molecular_function^nucleotidase activity`GO:0009166^biological_process^nucleotide catabolic process`GO:0006206^biological_process^pyrimidine nucleobase metabolic process	.	TRINITY_DN10998_c0_g1	1062.45	0.569113	0.119942	4.74491	2.08596e-06	0.000268008	759	745	763	1555	1420	1383	823.166	948.463	796.126	1219.12	1279.22	1308.59	99.97	DOWN_Asint_UP_Sint
244	TRINITY_DN226799_c0_g1	TRINITY_DN226799_c0_g1_i1	.	TRINITY_DN226799_c0_g1_i1.p1	.	.	.	.	.	.	TRINITY_DN226799_c0_g1	19.4583	-7.9201	1.67114	-4.73934	2.14417e-06	0.000274357	18	19	70	0	0	0	19.5217	24.189	73.0391	0	0	0	99.97	UP_Asint_DOWN_Sint
245	TRINITY_DN107649_c0_g1	TRINITY_DN107649_c0_g1_i1	.	TRINITY_DN107649_c0_g1_i1.p1	.	.	.	.	.	.	TRINITY_DN107649_c0_g1	11.3396	6.77031	1.43013	4.73405	2.20078e-06	0.000279312	0	0	0	28	27	23	0	0	0	21.952	24.3232	21.7626	99.97	DOWN_Asint_UP_Sint
246	TRINITY_DN203337_c0_g1	TRINITY_DN203337_c0_g1_i1	.	TRINITY_DN203337_c0_g1_i1.p2	.	.	.	.	.	.	TRINITY_DN203337_c0_g1	11.3396	6.77031	1.43013	4.73405	2.20078e-06	0.000279312	0	0	0	28	27	23	0	0	0	21.952	24.3232	21.7626	99.97	DOWN_Asint_UP_Sint
247	TRINITY_DN13341_c0_g2	TRINITY_DN13341_c0_g2_i4	.	TRINITY_DN13341_c0_g2_i4.p1	.	.	.	.	.	.	TRINITY_DN13341_c0_g2	111.693	2.36493	0.501862	4.71231	2.44922e-06	0.000309583	48	30	18	170	226	237	52.0579	38.1931	18.7815	133.28	203.595	224.249	99.97	DOWN_Asint_UP_Sint
248	TRINITY_DN2783_c0_g2	TRINITY_DN2783_c0_g2_i1	PLAS_SOLLC^PLAS_SOLLC^Q:148-606,H:16-170^74.839%ID^E:6.4e-65^RecName: Full=Plastocyanin, chloroplastic;^Eukaryota; Viridiplantae; Streptophyta; Embryophyta; Tracheophyta; Spermatophyta; Magnoliophyta; eudicotyledons; Gunneridae; Pentapetalae; asterids; lamiids; Solanales; Solanaceae; Solanoideae; Solaneae; Solanum; Lycopersicon	TRINITY_DN2783_c0_g2_i1.p1	PLAS_SOLLC^PLAS_SOLLC^Q:35-202,H:1-170^75.294%ID^E:2.65e-83^RecName: Full=Plastocyanin, chloroplastic;^Eukaryota; Viridiplantae; Streptophyta; Embryophyta; Tracheophyta; Spermatophyta; Magnoliophyta; eudicotyledons; Gunneridae; Pentapetalae; asterids; lamiids; Solanales; Solanaceae; Solanoideae; Solaneae; Solanum; Lycopersicon	PF00127.23^Copper-bind^Copper binding proteins, plastocyanin/azurin family^105-202^E:6.4e-35	COG3794^Blue (Type 1) copper domain protein	KEGG:sly:544053`KO:K02638	GO:0009535^cellular_component^chloroplast thylakoid membrane`GO:0005507^molecular_function^copper ion binding`GO:0009055^molecular_function^electron transfer activity	GO:0005507^molecular_function^copper ion binding`GO:0009055^molecular_function^electron transfer activity	TRINITY_DN2783_c0_g2	7229.11	-1.14575	0.2438	-4.69954	2.60746e-06	0.000328256	9991	8730	7594	6187	3895	5434	10835.6	11114.2	7923.7	4850.62	3508.85	5141.64	99.97	UP_Asint_DOWN_Sint
249	TRINITY_DN230102_c0_g1	TRINITY_DN230102_c0_g1_i1	.	TRINITY_DN230102_c0_g1_i1.p1	.	.	.	.	.	.	TRINITY_DN230102_c0_g1	11.0318	6.73077	1.43697	4.68402	2.81303e-06	0.000352713	0	0	0	28	26	22	0	0	0	21.952	23.4224	20.8164	99.96	DOWN_Asint_UP_Sint
250	TRINITY_DN243317_c0_g1	TRINITY_DN243317_c0_g1_i1	.	TRINITY_DN243317_c0_g1_i1.p1	.	.	.	.	.	.	TRINITY_DN243317_c0_g1	16.3558	-7.6688	1.64036	-4.67506	2.93868e-06	0.000366994	53	18	17	0	0	0	57.4806	22.9159	17.7381	0	0	0	99.96	UP_Asint_DOWN_Sint
251	TRINITY_DN5098_c0_g1	TRINITY_DN5098_c0_g1_i6	PHS2_ARATH^PHS2_ARATH^Q:309-2810,H:2-838^82.796%ID^E:0^RecName: Full=Alpha-glucan phosphorylase 2, cytosolic;^Eukaryota; Viridiplantae; Streptophyta; Embryophyta; Tracheophyta; Spermatophyta; Magnoliophyta; eudicotyledons; Gunneridae; Pentapetalae; rosids; malvids; Brassicales; Brassicaceae; Camelineae; Arabidopsis	TRINITY_DN5098_c0_g1_i6.p1	PHS2_ARATH^PHS2_ARATH^Q:4-837,H:2-838^82.796%ID^E:0^RecName: Full=Alpha-glucan phosphorylase 2, cytosolic;^Eukaryota; Viridiplantae; Streptophyta; Embryophyta; Tracheophyta; Spermatophyta; Magnoliophyta; eudicotyledons; Gunneridae; Pentapetalae; rosids; malvids; Brassicales; Brassicaceae; Camelineae; Arabidopsis	PF00343.23^Phosphorylase^Carbohydrate phosphorylase^117-834^E:0	COG0058^Phosphorylase is an important allosteric enzyme in carbohydrate metabolism. Enzymes from different sources differ in their regulatory mechanisms and in their natural substrates. However, all known phosphorylases share catalytic and structural properties (By similarity)	KEGG:ath:AT3G46970`KO:K00688	GO:0009507^cellular_component^chloroplast`GO:0005737^cellular_component^cytoplasm`GO:0005829^cellular_component^cytosol`GO:0008184^molecular_function^glycogen phosphorylase activity`GO:0102250^molecular_function^linear malto-oligosaccharide phosphorylase activity`GO:0004645^molecular_function^1,4-alpha-oligoglucan phosphorylase activity`GO:0030170^molecular_function^pyridoxal phosphate binding`GO…	GO:0008184^molecular_function^glycogen phosphorylase activity`GO:0005975^biological_process^carbohydrate metabolic process	TRINITY_DN5098_c0_g1	1155.13	1.75945	0.377055	4.6663	3.06672e-06	0.000381459	445	436	520	1334	2851	1835	482.62	555.074	542.576	1045.86	2568.35	1736.27	99.96	DOWN_Asint_UP_Sint
252	TRINITY_DN8225_c0_g3	TRINITY_DN8225_c0_g3_i1	CARP1_ARATH^CARP1_ARATH^Q:137-400,H:24-112^61.798%ID^E:6e-30^RecName: Full=Calcium-binding protein KRP1 {ECO:0000305};^Eukaryota; Viridiplantae; Streptophyta; Embryophyta; Tracheophyta; Spermatophyta; Magnoliophyta; eudicotyledons; Gunneridae; Pentapetalae; rosids; malvids; Brassicales; Brassicaceae; Camelineae; Arabidopsis	TRINITY_DN8225_c0_g3_i1.p1	PBP1_ARATH^PBP1_ARATH^Q:13-105,H:19-112^60.638%ID^E:1.88e-34^RecName: Full=Calcium-binding protein PBP1;^Eukaryota; Viridiplantae; Streptophyta; Embryophyta; Tracheophyta; Spermatophyta; Magnoliophyta; eudicotyledons; Gunneridae; Pentapetalae; rosids; malvids; Brassicales; Brassicaceae; Camelineae; Arabidopsis	PF13833.9^EF-hand_8^EF-hand domain pair^44-96^E:2.5e-15	COG5126^Calcium-binding protein	KEGG:ath:AT5G54490	GO:0005509^molecular_function^calcium ion binding`GO:0009733^biological_process^response to auxin	GO:0005509^molecular_function^calcium ion binding	TRINITY_DN8225_c0_g3	42.7273	-3.57401	0.766613	-4.66208	3.13032e-06	0.000387824	48	113	39	11	5	7	52.0579	143.861	40.6932	8.62401	4.5043	6.62339	99.96	UP_Asint_DOWN_Sint
253	TRINITY_DN198882_c0_g1	TRINITY_DN198882_c0_g1_i1	YOS3_SCHPO^YOS3_SCHPO^Q:52-195,H:494-541^52.083%ID^E:2.18e-09^RecName: Full=ABC1 family protein C21C3.03, mitochondrial;^Eukaryota; Fungi; Dikarya; Ascomycota; Taphrinomycotina; Schizosaccharomycetes; Schizosaccharomycetales; Schizosaccharomycetaceae; Schizosaccharomyces	TRINITY_DN198882_c0_g1_i1.p1	YOS3_SCHPO^YOS3_SCHPO^Q:18-65,H:494-541^52.083%ID^E:1.96e-09^RecName: Full=ABC1 family protein C21C3.03, mitochondrial;^Eukaryota; Fungi; Dikarya; Ascomycota; Taphrinomycotina; Schizosaccharomycetes; Schizosaccharomycetales; Schizosaccharomycetaceae; Schizosaccharomyces	.	.	KEGG:spo:SPBC21C3.03`KO:K08869	GO:0016021^cellular_component^integral component of membrane`GO:0031966^cellular_component^mitochondrial membrane`GO:0005739^cellular_component^mitochondrion`GO:0016301^molecular_function^kinase activity	.	TRINITY_DN198882_c0_g1	10.9011	6.71344	1.44073	4.65975	3.16593e-06	0.000390686	0	0	0	27	26	22	0	0	0	21.168	23.4224	20.8164	99.96	DOWN_Asint_UP_Sint
254	TRINITY_DN90972_c0_g1	TRINITY_DN90972_c0_g1_i1	POR_CHLRE^POR_CHLRE^Q:3-197,H:180-241^75.385%ID^E:4.51e-14^RecName: Full=Protochlorophyllide reductase, chloroplastic;^Eukaryota; Viridiplantae; Chlorophyta; Chlorophyceae; Chlamydomonadales; Chlamydomonadaceae; Chlamydomonas	TRINITY_DN90972_c0_g1_i1.p1	POR_MARPA^POR_MARPA^Q:1-65,H:240-301^70.769%ID^E:1.18e-25^RecName: Full=Protochlorophyllide reductase, chloroplastic;^Eukaryota; Viridiplantae; Streptophyta; Embryophyta; Marchantiophyta; Marchantiopsida; Marchantiidae; Marchantiales; Marchantiaceae; Marchantia	.	.	.	GO:0009507^cellular_component^chloroplast`GO:0016630^molecular_function^protochlorophyllide reductase activity`GO:0015995^biological_process^chlorophyll biosynthetic process`GO:0015979^biological_process^photosynthesis	.	TRINITY_DN90972_c0_g1	14.9355	7.16739	1.54589	4.63642	3.54504e-06	0.000435746	0	0	0	28	52	22	0	0	0	21.952	46.8448	20.8164	99.96	DOWN_Asint_UP_Sint
255	TRINITY_DN31390_c0_g1	TRINITY_DN31390_c0_g1_i1	.	.	.	.	.	.	.	.	TRINITY_DN31390_c0_g1	10.6203	6.67569	1.44636	4.61552	3.92111e-06	0.000476346	0	0	0	26	25	22	0	0	0	20.384	22.5215	20.8164	99.95	DOWN_Asint_UP_Sint
256	TRINITY_DN53109_c0_g1	TRINITY_DN53109_c0_g1_i1	.	.	.	.	.	.	.	.	TRINITY_DN53109_c0_g1	10.6203	6.67569	1.44636	4.61552	3.92111e-06	0.000476346	0	0	0	26	25	22	0	0	0	20.384	22.5215	20.8164	99.95	DOWN_Asint_UP_Sint
257	TRINITY_DN93022_c0_g1	TRINITY_DN93022_c0_g1_i1	.	TRINITY_DN93022_c0_g1_i1.p1	.	.	.	.	.	.	TRINITY_DN93022_c0_g1	10.6203	6.67569	1.44636	4.61552	3.92111e-06	0.000476346	0	0	0	26	25	22	0	0	0	20.384	22.5215	20.8164	99.95	DOWN_Asint_UP_Sint
258	TRINITY_DN3189_c0_g2	TRINITY_DN3189_c0_g2_i1	.	TRINITY_DN3189_c0_g2_i1.p5	.	.	.	.	.	.	TRINITY_DN3189_c0_g2	299.995	1.62964	0.353408	4.61121	4.00332e-06	0.000484448	133	85	179	682	563	337	144.244	108.214	186.771	534.689	507.185	318.869	99.95	DOWN_Asint_UP_Sint
259	TRINITY_DN1845_c0_g1	TRINITY_DN1845_c0_g1_i3	RNP1_ARATH^RNP1_ARATH^Q:75-803,H:1-236^69.136%ID^E:2.27e-92^RecName: Full=Heterogeneous nuclear ribonucleoprotein 1;^Eukaryota; Viridiplantae; Streptophyta; Embryophyta; Tracheophyta; Spermatophyta; Magnoliophyta; eudicotyledons; Gunneridae; Pentapetalae; rosids; malvids; Brassicales; Brassicaceae; Camelineae; Arabidopsis	TRINITY_DN1845_c0_g1_i3.p1	RNP1_ARATH^RNP1_ARATH^Q:1-382,H:1-366^62.304%ID^E:2.79e-118^RecName: Full=Heterogeneous nuclear ribonucleoprotein 1;^Eukaryota; Viridiplantae; Streptophyta; Embryophyta; Tracheophyta; Spermatophyta; Magnoliophyta; eudicotyledons; Gunneridae; Pentapetalae; rosids; malvids; Brassicales; Brassicaceae; Camelineae; Arabidopsis	PF00076.25^RRM_1^RNA recognition motif. (a.k.a. RRM, RBD, or RNP domain)^8-75^E:1.2e-14`PF16367.8^RRM_7^RNA recognition motif^110-175^E:1e-06`PF00076.25^RRM_1^RNA recognition motif. (a.k.a. RRM, RBD, or RNP domain)^112-178^E:1.7e-16	ENOG410YA8Z^Rna-binding protein	KEGG:ath:AT4G14300`KO:K14411	GO:0005829^cellular_component^cytosol`GO:0005634^cellular_component^nucleus`GO:1990904^cellular_component^ribonucleoprotein complex`GO:0005681^cellular_component^spliceosomal complex`GO:0003729^molecular_function^mRNA binding`GO:0003723^molecular_function^RNA binding`GO:0006397^biological_process^mRNA processing`GO:0051028^biological_process^mRNA transport`GO:1901000^biological_process^regulation…	GO:0003676^molecular_function^nucleic acid binding	TRINITY_DN1845_c0_g1	1074.05	-0.57219	0.124212	-4.60657	4.09362e-06	0.000493463	1141	1056	1218	1011	1060	892	1237.46	1344.4	1270.88	792.625	954.913	844.009	99.95	UP_Asint_DOWN_Sint
260	TRINITY_DN58029_c0_g1	TRINITY_DN58029_c0_g1_i1	.	.	.	.	.	.	.	.	TRINITY_DN58029_c0_g1	17.9571	7.43519	1.6184	4.59416	4.345e-06	0.000521751	0	0	0	81	26	22	0	0	0	63.5041	23.4224	20.8164	99.95	DOWN_Asint_UP_Sint
261	TRINITY_DN11613_c2_g2	TRINITY_DN11613_c2_g2_i1	.	TRINITY_DN11613_c2_g2_i1.p1	.	.	.	.	.	.	TRINITY_DN11613_c2_g2	71.7475	-2.12953	0.464082	-4.58868	4.46055e-06	0.000533574	120	106	82	40	37	16	130.145	134.949	85.5601	31.36	33.3319	15.1392	99.95	UP_Asint_DOWN_Sint
262	TRINITY_DN8501_c0_g1	TRINITY_DN8501_c0_g1_i1	.	TRINITY_DN8501_c0_g1_i1.p1	.	.	.	.	.	.	TRINITY_DN8501_c0_g1	372.459	-1.60386	0.351281	-4.56575	4.97708e-06	0.000593089	395	561	517	295	215	135	428.393	714.212	539.446	231.28	193.685	127.737	99.94	UP_Asint_DOWN_Sint
263	TRINITY_DN1614_c0_g1	TRINITY_DN1614_c0_g1_i3	C7A29_PANGI^C7A29_PANGI^Q:381-1931,H:1-517^63.127%ID^E:0^RecName: Full=Cytochrome P450 CYP72A219;^Eukaryota; Viridiplantae; Streptophyta; Embryophyta; Tracheophyta; Spermatophyta; Magnoliophyta; eudicotyledons; Gunneridae; Pentapetalae; asterids; campanulids; Apiales; Araliaceae; Panax	TRINITY_DN1614_c0_g1_i3.p1	C7A29_PANGI^C7A29_PANGI^Q:1-517,H:1-517^63.127%ID^E:0^RecName: Full=Cytochrome P450 CYP72A219;^Eukaryota; Viridiplantae; Streptophyta; Embryophyta; Tracheophyta; Spermatophyta; Magnoliophyta; eudicotyledons; Gunneridae; Pentapetalae; asterids; campanulids; Apiales; Araliaceae; Panax	PF00067.25^p450^Cytochrome P450^84-492^E:7e-84	.	.	GO:0016021^cellular_component^integral component of membrane`GO:0020037^molecular_function^heme binding`GO:0005506^molecular_function^iron ion binding`GO:0004497^molecular_function^monooxygenase activity`GO:0016705^molecular_function^oxidoreductase activity, acting on paired donors, with incorporation or reduction of molecular oxygen	GO:0005506^molecular_function^iron ion binding`GO:0016705^molecular_function^oxidoreductase activity, acting on paired donors, with incorporation or reduction of molecular oxygen`GO:0020037^molecular_function^heme binding`GO:0055114^biological_process^obsolete oxidation-reduction process	TRINITY_DN1614_c0_g1	3262.09	1.08402	0.237508	4.56414	5.0154e-06	0.000595383	2267	1337	2024	5338	4150	5682	2458.65	1702.14	2111.87	4185	3738.57	5376.3	99.94	DOWN_Asint_UP_Sint
264	TRINITY_DN147586_c0_g1	TRINITY_DN147586_c0_g1_i1	.	.	.	.	.	.	.	.	TRINITY_DN147586_c0_g1	9.46243	-6.87751	1.50929	-4.55679	5.19416e-06	0.000612942	17	17	16	0	0	0	18.4372	21.6428	16.6946	0	0	0	99.94	UP_Asint_DOWN_Sint
265	TRINITY_DN19125_c0_g2	TRINITY_DN19125_c0_g2_i1	NDUV1_MOUSE^NDUV1_MOUSE^Q:2-208,H:388-456^69.565%ID^E:6.52e-28^RecName: Full=NADH dehydrogenase [ubiquinone] flavoprotein 1, mitochondrial;^Eukaryota; Metazoa; Chordata; Craniata; Vertebrata; Euteleostomi; Mammalia; Eutheria; Euarchontoglires; Glires; Rodentia; Myomorpha; Muroidea; Muridae; Murinae; Mus; Mus	TRINITY_DN19125_c0_g2_i1.p1	NDUV1_MOUSE^NDUV1_MOUSE^Q:1-69,H:388-456^69.565%ID^E:5.87e-28^RecName: Full=NADH dehydrogenase [ubiquinone] flavoprotein 1, mitochondrial;^Eukaryota; Metazoa; Chordata; Craniata; Vertebrata; Euteleostomi; Mammalia; Eutheria; Euarchontoglires; Glires; Rodentia; Myomorpha; Muroidea; Muridae; Murinae; Mus; Mus	PF10589.12^NADH_4Fe-4S^NADH-ubiquinone oxidoreductase-F iron-sulfur binding region^1-61^E:8.7e-17	COG1894^Nadh dehydrogenase	KEGG:mmu:17995`KO:K03942	GO:0005829^cellular_component^cytosol`GO:0005743^cellular_component^mitochondrial inner membrane`GO:0005747^cellular_component^mitochondrial respiratory chain complex I`GO:0005739^cellular_component^mitochondrion`GO:0051539^molecular_function^4 iron, 4 sulfur cluster binding`GO:0010181^molecular_function^FMN binding`GO:0046872^molecular_function^metal ion binding`GO:0051287^molecular_function^NAD…	GO:0051539^molecular_function^4 iron, 4 sulfur cluster binding	TRINITY_DN19125_c0_g2	15.2262	7.19708	1.57965	4.55611	5.21086e-06	0.000612942	0	0	0	57	35	16	0	0	0	44.6881	31.5301	15.1392	99.94	DOWN_Asint_UP_Sint
266	TRINITY_DN3786_c1_g1	TRINITY_DN3786_c1_g1_i2	.	TRINITY_DN3786_c1_g1_i2.p1	.	.	.	.	.	.	TRINITY_DN3786_c1_g1	84.0318	-3.07967	0.67601	-4.55566	5.22221e-06	0.000612942	76	201	108	31	10	21	82.425	255.894	112.689	24.304	9.00861	19.8702	99.94	UP_Asint_DOWN_Sint
267	TRINITY_DN254026_c0_g1	TRINITY_DN254026_c0_g1_i1	.	TRINITY_DN254026_c0_g1_i1.p1	.	.	.	.	.	.	TRINITY_DN254026_c0_g1	13.3052	7.00202	1.53873	4.55052	5.35145e-06	0.000625759	0	0	0	40	37	16	0	0	0	31.36	33.3319	15.1392	99.94	DOWN_Asint_UP_Sint
268	TRINITY_DN227980_c0_g1	TRINITY_DN227980_c0_g1_i1	.	TRINITY_DN227980_c0_g1_i1.p1	.	.	.	.	.	.	TRINITY_DN227980_c0_g1	10.1818	6.61488	1.45833	4.53592	5.73538e-06	0.000668151	0	0	0	25	24	21	0	0	0	19.6	21.6207	19.8702	99.93	DOWN_Asint_UP_Sint
269	TRINITY_DN207104_c0_g1	TRINITY_DN207104_c0_g1_i1	.	TRINITY_DN207104_c0_g1_i1.p1	.	.	.	.	.	.	TRINITY_DN207104_c0_g1	12.8937	6.95665	1.53451	4.53348	5.80211e-06	0.000673411	0	0	0	38	36	16	0	0	0	29.792	32.431	15.1392	99.93	DOWN_Asint_UP_Sint
270	TRINITY_DN47294_c0_g1	TRINITY_DN47294_c0_g1_i1	.	TRINITY_DN47294_c0_g1_i1.p2	.	.	.	.	.	.	TRINITY_DN47294_c0_g1	13.3348	7.00374	1.54566	4.53123	5.86418e-06	0.000678094	0	0	0	25	45	21	0	0	0	19.6	40.5387	19.8702	99.93	DOWN_Asint_UP_Sint
271	TRINITY_DN9207_c0_g1	TRINITY_DN9207_c0_g1_i1	AGT23_ARATH^AGT23_ARATH^Q:124-1563,H:1-481^75.934%ID^E:0^RecName: Full=Alanine--glyoxylate aminotransferase 2 homolog 3, mitochondrial;^Eukaryota; Viridiplantae; Streptophyta; Embryophyta; Tracheophyta; Spermatophyta; Magnoliophyta; eudicotyledons; Gunneridae; Pentapetalae; rosids; malvids; Brassicales; Brassicaceae; Camelineae; Arabidopsis	TRINITY_DN9207_c0_g1_i1.p1	AGT23_ARATH^AGT23_ARATH^Q:1-480,H:1-481^75.934%ID^E:0^RecName: Full=Alanine--glyoxylate aminotransferase 2 homolog 3, mitochondrial;^Eukaryota; Viridiplantae; Streptophyta; Embryophyta; Tracheophyta; Spermatophyta; Magnoliophyta; eudicotyledons; Gunneridae; Pentapetalae; rosids; malvids; Brassicales; Brassicaceae; Camelineae; Arabidopsis	PF00202.24^Aminotran_3^Aminotransferase class-III^83-473^E:2.1e-90	COG0160^transaminase activity	KEGG:ath:AT3G08860`KO:K00827	GO:0005739^cellular_component^mitochondrion`GO:0008453^molecular_function^alanine-glyoxylate transaminase activity`GO:0030170^molecular_function^pyridoxal phosphate binding`GO:0043562^biological_process^cellular response to nitrogen levels`GO:0009853^biological_process^photorespiration	GO:0008483^molecular_function^transaminase activity`GO:0030170^molecular_function^pyridoxal phosphate binding	TRINITY_DN9207_c0_g1	173.116	2.37238	0.524559	4.52262	6.10795e-06	0.000703677	73	22	58	279	264	438	79.1714	28.0083	60.5181	218.736	237.827	414.435	99.93	DOWN_Asint_UP_Sint
272	TRINITY_DN1905_c0_g2	TRINITY_DN1905_c0_g2_i3	AB8C_ARATH^AB8C_ARATH^Q:261-4640,H:1-1458^66.712%ID^E:0^RecName: Full=ABC transporter C family member 8;^Eukaryota; Viridiplantae; Streptophyta; Embryophyta; Tracheophyta; Spermatophyta; Magnoliophyta; eudicotyledons; Gunneridae; Pentapetalae; rosids; malvids; Brassicales; Brassicaceae; Camelineae; Arabidopsis	TRINITY_DN1905_c0_g2_i3.p1	AB8C_ARATH^AB8C_ARATH^Q:2-1464,H:3-1463^66.78%ID^E:0^RecName: Full=ABC transporter C family member 8;^Eukaryota; Viridiplantae; Streptophyta; Embryophyta; Tracheophyta; Spermatophyta; Magnoliophyta; eudicotyledons; Gunneridae; Pentapetalae; rosids; malvids; Brassicales; Brassicaceae; Camelineae; Arabidopsis	PF00664.26^ABC_membrane^ABC transporter transmembrane region^280-541^E:1.7e-23`PF00005.30^ABC_tran^ABC transporter^613-747^E:1.1e-18`PF00664.26^ABC_membrane^ABC transporter transmembrane region^933-1165^E:3.8e-25`PF00005.30^ABC_tran^ABC transporter^1233-1381^E:3.1e-29	COG1132^(ABC) transporter	KEGG:ath:AT3G21250	GO:0016021^cellular_component^integral component of membrane`GO:0016020^cellular_component^membrane`GO:0000325^cellular_component^plant-type vacuole`GO:0005774^cellular_component^vacuolar membrane`GO:0005524^molecular_function^ATP binding`GO:0042626^molecular_function^ATPase-coupled transmembrane transporter activity`GO:0055085^biological_process^transmembrane transport	GO:0005524^molecular_function^ATP binding`GO:0042626^molecular_function^ATPase-coupled transmembrane transporter activity`GO:0055085^biological_process^transmembrane transport`GO:0016021^cellular_component^integral component of membrane	TRINITY_DN1905_c0_g2	434.849	1.40337	0.310508	4.51958	6.19612e-06	0.00071121	190	145	311	745	828	596	206.063	184.6	324.502	584.081	745.913	563.934	99.93	DOWN_Asint_UP_Sint
273	TRINITY_DN14097_c0_g1	TRINITY_DN14097_c0_g1_i1	DRL27_ARATH^DRL27_ARATH^Q:1-213,H:393-464^42.466%ID^E:3.95e-08^RecName: Full=Disease resistance protein At4g27190;^Eukaryota; Viridiplantae; Streptophyta; Embryophyta; Tracheophyta; Spermatophyta; Magnoliophyta; eudicotyledons; Gunneridae; Pentapetalae; rosids; malvids; Brassicales; Brassicaceae; Camelineae; Arabidopsis	TRINITY_DN14097_c0_g1_i1.p1	DRL27_ARATH^DRL27_ARATH^Q:1-71,H:393-464^42.466%ID^E:3.55e-08^RecName: Full=Disease resistance protein At4g27190;^Eukaryota; Viridiplantae; Streptophyta; Embryophyta; Tracheophyta; Spermatophyta; Magnoliophyta; eudicotyledons; Gunneridae; Pentapetalae; rosids; malvids; Brassicales; Brassicaceae; Camelineae; Arabidopsis	.	COG4886^leucine Rich Repeat	KEGG:ath:AT4G27190	GO:0043531^molecular_function^ADP binding`GO:0005524^molecular_function^ATP binding`GO:0006952^biological_process^defense response	.	TRINITY_DN14097_c0_g1	12.9342	6.95874	1.5407	4.51662	6.28334e-06	0.000718579	0	0	0	19	36	32	0	0	0	14.896	32.431	30.2783	99.93	DOWN_Asint_UP_Sint
274	TRINITY_DN19271_c0_g2	TRINITY_DN19271_c0_g2_i1	ACPA_EMENI^ACPA_EMENI^Q:62-217,H:227-280^48.148%ID^E:3.65e-09^RecName: Full=Acetate permease A {ECO:0000303|PubMed:18302536};^Eukaryota; Fungi; Dikarya; Ascomycota; Pezizomycotina; Eurotiomycetes; Eurotiomycetidae; Eurotiales; Aspergillaceae; Aspergillus	TRINITY_DN19271_c0_g2_i1.p1	MUG86_SCHPO^MUG86_SCHPO^Q:1-72,H:210-282^47.945%ID^E:6.41e-14^RecName: Full=Meiotically up-regulated gene 86 protein;^Eukaryota; Fungi; Dikarya; Ascomycota; Taphrinomycotina; Schizosaccharomycetes; Schizosaccharomycetales; Schizosaccharomycetaceae; Schizosaccharomyces	PF01184.22^Gpr1_Fun34_YaaH^GPR1/FUN34/yaaH family^1-72^E:1.5e-20	.	KEGG:spo:SPAC5D6.09c`KO:K07034	GO:0005783^cellular_component^endoplasmic reticulum`GO:0005789^cellular_component^endoplasmic reticulum membrane`GO:0000329^cellular_component^fungal-type vacuole membrane`GO:0005794^cellular_component^Golgi apparatus`GO:0032580^cellular_component^Golgi cisterna membrane`GO:0016021^cellular_component^integral component of membrane`GO:0005886^cellular_component^plasma membrane`GO:0015123^molecular…	GO:0016021^cellular_component^integral component of membrane	TRINITY_DN19271_c0_g2	17.3574	7.38315	1.63863	4.50569	6.61574e-06	0.000753833	0	0	0	19	35	61	0	0	0	14.896	31.5301	57.7181	99.92	DOWN_Asint_UP_Sint
275	TRINITY_DN184743_c0_g1	TRINITY_DN184743_c0_g1_i1	.	TRINITY_DN184743_c0_g1_i1.p1	.	.	.	.	.	.	TRINITY_DN184743_c0_g1	12.6264	6.92399	1.53712	4.50454	6.65183e-06	0.000755188	0	0	0	19	35	31	0	0	0	14.896	31.5301	29.3322	99.92	DOWN_Asint_UP_Sint
276	TRINITY_DN186218_c0_g1	TRINITY_DN186218_c0_g1_i1	.	TRINITY_DN186218_c0_g1_i1.p2	.	.	.	.	.	.	TRINITY_DN186218_c0_g1	9.87397	6.57077	1.46649	4.4806	7.44348e-06	0.000842003	0	0	0	25	23	20	0	0	0	19.6	20.7198	18.924	99.92	DOWN_Asint_UP_Sint
277	TRINITY_DN54195_c0_g1	TRINITY_DN54195_c0_g1_i1	.	.	.	.	.	.	.	.	TRINITY_DN54195_c0_g1	10.8593	-7.07761	1.58392	-4.46842	7.88003e-06	0.000888168	29	15	14	0	0	0	31.4517	19.0966	14.6078	0	0	0	99.91	UP_Asint_DOWN_Sint
278	TRINITY_DN94314_c0_g1	TRINITY_DN94314_c0_g1_i1	.	TRINITY_DN94314_c0_g1_i1.p1	.	.	.	.	.	.	TRINITY_DN94314_c0_g1	17.4871	-7.76238	1.7375	-4.46755	7.91209e-06	0.000888573	17	54	17	0	0	0	18.4372	68.7477	17.7381	0	0	0	99.91	UP_Asint_DOWN_Sint
279	TRINITY_DN180860_c0_g1	TRINITY_DN180860_c0_g1_i1	.	.	.	.	.	.	.	.	TRINITY_DN180860_c0_g1	10.0226	-6.96278	1.55905	-4.46605	7.96767e-06	0.000891608	14	14	26	0	0	0	15.1836	17.8235	27.1288	0	0	0	99.91	UP_Asint_DOWN_Sint
280	TRINITY_DN17111_c0_g2	TRINITY_DN17111_c0_g2_i2	.	.	.	.	.	.	.	.	TRINITY_DN17111_c0_g2	14.1665	7.0933	1.59129	4.45759	8.28878e-06	0.000924229	0	0	0	59	22	20	0	0	0	46.2561	19.8189	18.924	99.91	DOWN_Asint_UP_Sint
281	TRINITY_DN236315_c0_g1	TRINITY_DN236315_c0_g1_i1	.	TRINITY_DN236315_c0_g1_i1.p1	.	.	.	.	.	.	TRINITY_DN236315_c0_g1	13.1966	6.98871	1.57277	4.44357	8.84802e-06	0.000979589	0	0	0	24	46	20	0	0	0	18.816	41.4396	18.924	99.9	DOWN_Asint_UP_Sint
282	TRINITY_DN753_c0_g3	TRINITY_DN753_c0_g3_i1	LGT_CITUN^LGT_CITUN^Q:131-1657,H:1-511^96.869%ID^E:0^RecName: Full=Limonoid UDP-glucosyltransferase;^Eukaryota; Viridiplantae; Streptophyta; Embryophyta; Tracheophyta; Spermatophyta; Magnoliophyta; eudicotyledons; Gunneridae; Pentapetalae; rosids; malvids; Sapindales; Rutaceae; Aurantioideae; Citrus	TRINITY_DN753_c0_g3_i1.p1	LGT_CITUN^LGT_CITUN^Q:1-502,H:1-504^97.222%ID^E:0^RecName: Full=Limonoid UDP-glucosyltransferase;^Eukaryota; Viridiplantae; Streptophyta; Embryophyta; Tracheophyta; Spermatophyta; Magnoliophyta; eudicotyledons; Gunneridae; Pentapetalae; rosids; malvids; Sapindales; Rutaceae; Aurantioideae; Citrus	PF00201.21^UDPGT^UDP-glucoronosyl and UDP-glucosyl transferase^274-390^E:4.3e-21	.	.	GO:0050645^molecular_function^limonoid glucosyltransferase activity	GO:0008194^molecular_function^UDP-glycosyltransferase activity	TRINITY_DN753_c0_g3	506.566	1.70698	0.38409	4.44422	8.82097e-06	0.000979589	204	214	210	628	1262	737	221.246	272.444	219.117	492.353	1136.89	697.348	99.9	DOWN_Asint_UP_Sint
283	TRINITY_DN183140_c0_g1	TRINITY_DN183140_c0_g1_i1	.	TRINITY_DN183140_c0_g1_i1.p1	.	.	.	.	.	.	TRINITY_DN183140_c0_g1	12.0293	6.85736	1.54559	4.43673	9.13364e-06	0.00100764	0	0	0	45	21	19	0	0	0	35.2801	18.9181	17.9778	99.9	DOWN_Asint_UP_Sint
284	TRINITY_DN20747_c0_g2	TRINITY_DN20747_c0_g2_i1	.	TRINITY_DN20747_c0_g2_i1.p1	.	.	.	.	.	.	TRINITY_DN20747_c0_g2	9.59316	6.52903	1.47368	4.43042	9.40504e-06	0.00103392	0	0	0	24	22	20	0	0	0	18.816	19.8189	18.924	99.9	DOWN_Asint_UP_Sint
285	TRINITY_DN8958_c0_g1	TRINITY_DN8958_c0_g1_i4	CCLOP_LOTJA^CCLOP_LOTJA^Q:250-1710,H:7-499^60.241%ID^E:7.48e-158^RecName: Full=Protein CYCLOPS {ECO:0000303|PubMed:19074278};^Eukaryota; Viridiplantae; Streptophyta; Embryophyta; Tracheophyta; Spermatophyta; Magnoliophyta; eudicotyledons; Gunneridae; Pentapetalae; rosids; fabids; Fabales; Fabaceae; Papilionoideae; 50 kb inversion clade; NPAAA clade; Hologalegina; robinioid clade; Loteae; Lotus	TRINITY_DN8958_c0_g1_i4.p1	CCLOP_LOTJA^CCLOP_LOTJA^Q:67-572,H:7-518^61.315%ID^E:0^RecName: Full=Protein CYCLOPS {ECO:0000303|PubMed:19074278};^Eukaryota; Viridiplantae; Streptophyta; Embryophyta; Tracheophyta; Spermatophyta; Magnoliophyta; eudicotyledons; Gunneridae; Pentapetalae; rosids; fabids; Fabales; Fabaceae; Papilionoideae; 50 kb inversion clade; NPAAA clade; Hologalegina; robinioid clade; Loteae; Lotus	.	.	.	GO:0005634^cellular_component^nucleus`GO:0042803^molecular_function^protein homodimerization activity`GO:0043565^molecular_function^sequence-specific DNA binding`GO:0036377^biological_process^arbuscular mycorrhizal association`GO:0009877^biological_process^nodulation`GO:0045893^biological_process^positive regulation of transcription, DNA-templated	.	TRINITY_DN8958_c0_g1	181.744	2.21529	0.500721	4.42421	9.67953e-06	0.00106037	53	45	75	192	493	320	57.4806	57.2897	78.2561	150.528	444.124	302.783	99.89	DOWN_Asint_UP_Sint
286	TRINITY_DN182911_c0_g1	TRINITY_DN182911_c0_g1_i1	.	TRINITY_DN182911_c0_g1_i1.p2	VATL_MESCR^VATL_MESCR^Q:15-59,H:6-50^82.222%ID^E:2.52e-19^RecName: Full=V-type proton ATPase 16 kDa proteolipid subunit;^Eukaryota; Viridiplantae; Streptophyta; Embryophyta; Tracheophyta; Spermatophyta; Magnoliophyta; eudicotyledons; Gunneridae; Pentapetalae; Caryophyllales; Aizoaceae; Mesembryanthemum; Cryophytum	.	.	.	GO:0016021^cellular_component^integral component of membrane`GO:0033179^cellular_component^proton-transporting V-type ATPase, V0 domain`GO:0005774^cellular_component^vacuolar membrane`GO:0015078^molecular_function^proton transmembrane transporter activity	.	TRINITY_DN182911_c0_g1	14.5343	-7.49761	1.6976	-4.4166	1.00264e-05	0.00109453	44	22	11	0	0	0	47.7197	28.0083	11.4776	0	0	0	99.89	UP_Asint_DOWN_Sint
287	TRINITY_DN3040_c0_g1	TRINITY_DN3040_c0_g1_i10	DHSO_ARATH^DHSO_ARATH^Q:111-1202,H:1-364^84.341%ID^E:0^RecName: Full=Sorbitol dehydrogenase;^Eukaryota; Viridiplantae; Streptophyta; Embryophyta; Tracheophyta; Spermatophyta; Magnoliophyta; eudicotyledons; Gunneridae; Pentapetalae; rosids; malvids; Brassicales; Brassicaceae; Camelineae; Arabidopsis	TRINITY_DN3040_c0_g1_i10.p1	DHSO_ARATH^DHSO_ARATH^Q:1-364,H:1-364^84.341%ID^E:0^RecName: Full=Sorbitol dehydrogenase;^Eukaryota; Viridiplantae; Streptophyta; Embryophyta; Tracheophyta; Spermatophyta; Magnoliophyta; eudicotyledons; Gunneridae; Pentapetalae; rosids; malvids; Brassicales; Brassicaceae; Camelineae; Arabidopsis	PF08240.15^ADH_N^Alcohol dehydrogenase GroES-like domain^43-152^E:9.5e-31`PF16912.8^Glu_dehyd_C^Glucose dehydrogenase C-terminus^162-297^E:7.3e-09`PF00107.29^ADH_zinc_N^Zinc-binding dehydrogenase^192-322^E:3.9e-26`PF13602.9^ADH_zinc_N_2^Zinc-binding dehydrogenase^226-357^E:1.1e-06	COG1063^Dehydrogenase	KEGG:ath:AT5G51970`KO:K00008	GO:0005737^cellular_component^cytoplasm`GO:0005829^cellular_component^cytosol`GO:0031966^cellular_component^mitochondrial membrane`GO:0005886^cellular_component^plasma membrane`GO:0009506^cellular_component^plasmodesma`GO:0003939^molecular_function^L-iditol 2-dehydrogenase activity`GO:0008270^molecular_function^zinc ion binding	GO:0055114^biological_process^obsolete oxidation-reduction process	TRINITY_DN3040_c0_g1	8193.17	-0.362446	0.0826332	-4.3862	1.15348e-05	0.0012548	8042	7508	8982	9541	7969	7237	8721.87	9558.47	9371.96	7480.16	7178.96	6847.64	99.87	UP_Asint_DOWN_Sint
288	TRINITY_DN600_c0_g1	TRINITY_DN600_c0_g1_i2	UGTK4_MANES^UGTK4_MANES^Q:1-960,H:159-479^62.617%ID^E:1.87e-145^RecName: Full=Linamarin synthase 1 {ECO:0000305};^Eukaryota; Viridiplantae; Streptophyta; Embryophyta; Tracheophyta; Spermatophyta; Magnoliophyta; eudicotyledons; Gunneridae; Pentapetalae; rosids; fabids; Malpighiales; Euphorbiaceae; Crotonoideae; Manihoteae; Manihot	TRINITY_DN600_c0_g1_i2.p1	UGTK4_MANES^UGTK4_MANES^Q:1-320,H:159-479^62.617%ID^E:8.09e-155^RecName: Full=Linamarin synthase 1 {ECO:0000305};^Eukaryota; Viridiplantae; Streptophyta; Embryophyta; Tracheophyta; Spermatophyta; Magnoliophyta; eudicotyledons; Gunneridae; Pentapetalae; rosids; fabids; Malpighiales; Euphorbiaceae; Crotonoideae; Manihoteae; Manihot	PF00201.21^UDPGT^UDP-glucoronosyl and UDP-glucosyl transferase^128-283^E:8.1e-28	.	KEGG:ag:AEO45781`KO:K16266	GO:0050057^molecular_function^linamarin synthase activity`GO:0006952^biological_process^defense response	GO:0008194^molecular_function^UDP-glycosyltransferase activity	TRINITY_DN600_c0_g1	717.48	1.9091	0.436336	4.37529	1.2127e-05	0.00131464	246	221	342	782	1894	1142	266.797	281.356	356.848	613.089	1706.23	1080.56	99.87	DOWN_Asint_UP_Sint
289	TRINITY_DN137637_c0_g1	TRINITY_DN137637_c0_g1_i1	.	.	.	.	.	.	.	.	TRINITY_DN137637_c0_g1	11.5547	6.79611	1.5567	4.36571	1.26712e-05	0.00132796	0	0	0	22	20	36	0	0	0	17.248	18.0172	34.0631	99.87	DOWN_Asint_UP_Sint
290	TRINITY_DN181263_c0_g1	TRINITY_DN181263_c0_g1_i1	.	TRINITY_DN181263_c0_g1_i1.p1	.	PF00106.28^adh_short^short chain dehydrogenase^2-44^E:1.8e-10`PF13561.9^adh_short_C2^Enoyl-(Acyl carrier protein) reductase^2-43^E:1.6e-08	.	.	.	GO:0055114^biological_process^obsolete oxidation-reduction process	TRINITY_DN181263_c0_g1	9.30479	6.48498	1.48546	4.36564	1.26752e-05	0.00132796	0	0	0	23	22	19	0	0	0	18.032	19.8189	17.9778	99.87	DOWN_Asint_UP_Sint
291	TRINITY_DN184624_c0_g1	TRINITY_DN184624_c0_g1_i1	.	.	.	.	.	.	.	.	TRINITY_DN184624_c0_g1	9.30479	6.48498	1.48546	4.36564	1.26752e-05	0.00132796	0	0	0	23	22	19	0	0	0	18.032	19.8189	17.9778	99.87	DOWN_Asint_UP_Sint
292	TRINITY_DN187487_c0_g1	TRINITY_DN187487_c0_g1_i1	.	.	.	.	.	.	.	.	TRINITY_DN187487_c0_g1	9.30479	6.48498	1.48546	4.36564	1.26752e-05	0.00132796	0	0	0	23	22	19	0	0	0	18.032	19.8189	17.9778	99.87	DOWN_Asint_UP_Sint
293	TRINITY_DN235974_c0_g1	TRINITY_DN235974_c0_g1_i1	.	TRINITY_DN235974_c0_g1_i1.p1	.	.	.	.	.	.	TRINITY_DN235974_c0_g1	9.30479	6.48498	1.48546	4.36564	1.26752e-05	0.00132796	0	0	0	23	22	19	0	0	0	18.032	19.8189	17.9778	99.87	DOWN_Asint_UP_Sint
294	TRINITY_DN246032_c0_g1	TRINITY_DN246032_c0_g1_i1	CP511_ARATH^CP511_ARATH^Q:3-194,H:384-448^61.538%ID^E:4.75e-23^RecName: Full=Sterol 14-demethylase;^Eukaryota; Viridiplantae; Streptophyta; Embryophyta; Tracheophyta; Spermatophyta; Magnoliophyta; eudicotyledons; Gunneridae; Pentapetalae; rosids; malvids; Brassicales; Brassicaceae; Camelineae; Arabidopsis	TRINITY_DN246032_c0_g1_i1.p1	CP511_ARATH^CP511_ARATH^Q:1-64,H:384-448^61.538%ID^E:4.28e-23^RecName: Full=Sterol 14-demethylase;^Eukaryota; Viridiplantae; Streptophyta; Embryophyta; Tracheophyta; Spermatophyta; Magnoliophyta; eudicotyledons; Gunneridae; Pentapetalae; rosids; malvids; Brassicales; Brassicaceae; Camelineae; Arabidopsis	PF00067.25^p450^Cytochrome P450^3-64^E:8.4e-17	COG2124^Cytochrome p450	KEGG:ath:AT1G11680`KO:K05917	GO:0005783^cellular_component^endoplasmic reticulum`GO:0005794^cellular_component^Golgi apparatus`GO:0016021^cellular_component^integral component of membrane`GO:0005886^cellular_component^plasma membrane`GO:0020037^molecular_function^heme binding`GO:0005506^molecular_function^iron ion binding`GO:0008168^molecular_function^methyltransferase activity`GO:0008398^molecular_function^sterol 14-demethy…	GO:0005506^molecular_function^iron ion binding`GO:0016705^molecular_function^oxidoreductase activity, acting on paired donors, with incorporation or reduction of molecular oxygen`GO:0020037^molecular_function^heme binding`GO:0055114^biological_process^obsolete oxidation-reduction process	TRINITY_DN246032_c0_g1	9.30479	6.48498	1.48546	4.36564	1.26752e-05	0.00132796	0	0	0	23	22	19	0	0	0	18.032	19.8189	17.9778	99.87	DOWN_Asint_UP_Sint
295	TRINITY_DN36089_c0_g1	TRINITY_DN36089_c0_g1_i1	FBLL1_MOUSE^FBLL1_MOUSE^Q:1-129,H:271-313^74.419%ID^E:1.15e-08^RecName: Full=rRNA/tRNA 2'-O-methyltransferase fibrillarin-like protein 1;^Eukaryota; Metazoa; Chordata; Craniata; Vertebrata; Euteleostomi; Mammalia; Eutheria; Euarchontoglires; Glires; Rodentia; Myomorpha; Muroidea; Muridae; Murinae; Mus; Mus	.	.	.	COG1889^Involved in pre-rRNA and tRNA processing. Utilizes the methyl donor S-adenosyl-L-methionine to catalyze the site-specific 2'-hydroxyl methylation of ribose moieties in rRNA and tRNA. Site specificity is provided by a guide RNA that base pairs with the substrate. Methylation occurs at a characteristic distance from the sequence involved in base pairing with the guide RNA (By similarity)	KEGG:mmu:237730`KO:K14563	GO:0031428^cellular_component^box C/D RNP complex`GO:0015030^cellular_component^Cajal body`GO:0001650^cellular_component^fibrillar center`GO:0032040^cellular_component^small-subunit processome`GO:1990259^molecular_function^histone-glutamine methyltransferase activity`GO:0003723^molecular_function^RNA binding`GO:0008649^molecular_function^rRNA methyltransferase activity`GO:0001835^biological_proce…	.	TRINITY_DN36089_c0_g1	9.30479	6.48498	1.48546	4.36564	1.26752e-05	0.00132796	0	0	0	23	22	19	0	0	0	18.032	19.8189	17.9778	99.87	DOWN_Asint_UP_Sint
296	TRINITY_DN57699_c0_g1	TRINITY_DN57699_c0_g1_i1	.	TRINITY_DN57699_c0_g1_i1.p1	.	.	.	.	.	.	TRINITY_DN57699_c0_g1	9.65159	6.53722	1.49576	4.37049	1.23966e-05	0.00132796	0	0	0	21	25	20	0	0	0	16.464	22.5215	18.924	99.87	DOWN_Asint_UP_Sint
297	TRINITY_DN57939_c0_g1	TRINITY_DN57939_c0_g1_i1	.	TRINITY_DN57939_c0_g1_i1.p2	.	PF10785.12^NADH-u_ox-rdase^NADH-ubiquinone oxidoreductase complex I, 21 kDa subunit^6-31^E:3.3e-05	.	.	.	.	TRINITY_DN57939_c0_g1	9.30479	6.48498	1.48546	4.36564	1.26752e-05	0.00132796	0	0	0	23	22	19	0	0	0	18.032	19.8189	17.9778	99.87	DOWN_Asint_UP_Sint
298	TRINITY_DN7108_c0_g1	TRINITY_DN7108_c0_g1_i2	DDPS2_ARATH^DDPS2_ARATH^Q:194-448,H:165-249^61.176%ID^E:1.51e-44^RecName: Full=Dehydrodolichyl diphosphate synthase 2;^Eukaryota; Viridiplantae; Streptophyta; Embryophyta; Tracheophyta; Spermatophyta; Magnoliophyta; eudicotyledons; Gunneridae; Pentapetalae; rosids; malvids; Brassicales; Brassicaceae; Camelineae; Arabidopsis`DDPS2_ARATH^DDPS2_ARATH^Q:1-186,H:103-162^56.452%ID^E:1.51e-44^RecName: F…	TRINITY_DN7108_c0_g1_i2.p1	DDPS2_ARATH^DDPS2_ARATH^Q:1-62,H:103-162^56.452%ID^E:3.61e-19^RecName: Full=Dehydrodolichyl diphosphate synthase 2;^Eukaryota; Viridiplantae; Streptophyta; Embryophyta; Tracheophyta; Spermatophyta; Magnoliophyta; eudicotyledons; Gunneridae; Pentapetalae; rosids; malvids; Brassicales; Brassicaceae; Camelineae; Arabidopsis	PF01255.22^Prenyltransf^Putative undecaprenyl diphosphate synthase^1-60^E:5.7e-15	COG0020^Catalyzes the condensation of isopentenyl diphosphate (IPP) with allylic pyrophosphates generating different type of terpenoids (By similarity)	KEGG:ath:AT5G58770`KO:K11778	GO:0009507^cellular_component^chloroplast`GO:0009570^cellular_component^chloroplast stroma`GO:0005783^cellular_component^endoplasmic reticulum`GO:0045547^molecular_function^dehydrodolichyl diphosphate synthase activity`GO:0002094^molecular_function^polyprenyltransferase activity`GO:0009668^biological_process^plastid membrane organization`GO:0016094^biological_process^polyprenol biosynthetic proce…	GO:0016765^molecular_function^transferase activity, transferring alkyl or aryl (other than methyl) groups	TRINITY_DN7108_c0_g1	92.5803	1.25123	0.286536	4.36674	1.26116e-05	0.00132796	42	44	60	144	141	160	45.5507	56.0166	62.6049	112.896	127.021	151.392	99.87	DOWN_Asint_UP_Sint
299	TRINITY_DN13164_c0_g3	TRINITY_DN13164_c0_g3_i1	.	.	.	.	.	.	.	.	TRINITY_DN13164_c0_g3	16.2576	7.29075	1.67148	4.36185	1.28968e-05	0.00134666	0	0	0	60	13	41	0	0	0	47.0401	11.7112	38.7941	99.87	DOWN_Asint_UP_Sint
300	TRINITY_DN3769_c0_g2	TRINITY_DN3769_c0_g2_i4	DSP4_CASSA^DSP4_CASSA^Q:89-1213,H:1-372^76.33%ID^E:0^RecName: Full=Phosphoglucan phosphatase DSP4, amyloplastic {ECO:0000250|UniProtKB:Q9FEB5};^Eukaryota; Viridiplantae; Streptophyta; Embryophyta; Tracheophyta; Spermatophyta; Magnoliophyta; eudicotyledons; Gunneridae; Pentapetalae; rosids; fabids; Fagales; Fagaceae; Castanea	TRINITY_DN3769_c0_g2_i4.p1	DSP4_CASSA^DSP4_CASSA^Q:1-375,H:1-372^77.66%ID^E:0^RecName: Full=Phosphoglucan phosphatase DSP4, amyloplastic {ECO:0000250|UniProtKB:Q9FEB5};^Eukaryota; Viridiplantae; Streptophyta; Embryophyta; Tracheophyta; Spermatophyta; Magnoliophyta; eudicotyledons; Gunneridae; Pentapetalae; rosids; fabids; Fagales; Fagaceae; Castanea	PF00782.23^DSPc^Dual specificity phosphatase, catalytic domain^149-234^E:1.9e-12`PF16561.8^AMPK1_CBM^Glycogen recognition site of AMP-activated protein kinase^256-338^E:1.1e-19	.	.	GO:0009501^cellular_component^amyloplast`GO:0005634^cellular_component^nucleus`GO:0019203^molecular_function^carbohydrate phosphatase activity`GO:0008138^molecular_function^protein tyrosine/serine/threonine phosphatase activity`GO:0007623^biological_process^circadian rhythm`GO:0005982^biological_process^starch metabolic process	.	TRINITY_DN3769_c0_g2	796.216	0.964123	0.221113	4.36033	1.29869e-05	0.00135155	495	503	424	1202	1351	1055	536.847	640.372	442.408	942.369	1217.06	998.239	99.86	DOWN_Asint_UP_Sint
301	TRINITY_DN36497_c0_g1	TRINITY_DN36497_c0_g1_i1	.	.	.	.	.	.	.	.	TRINITY_DN36497_c0_g1	11.4601	6.78746	1.55967	4.35187	1.34982e-05	0.00139546	0	0	0	43	20	18	0	0	0	33.7121	18.0172	17.0316	99.86	DOWN_Asint_UP_Sint
302	TRINITY_DN535_c0_g1	TRINITY_DN535_c0_g1_i1	RS242_ARATH^RS242_ARATH^Q:44-403,H:1-120^86.667%ID^E:2.32e-72^RecName: Full=40S ribosomal protein S24-2;^Eukaryota; Viridiplantae; Streptophyta; Embryophyta; Tracheophyta; Spermatophyta; Magnoliophyta; eudicotyledons; Gunneridae; Pentapetalae; rosids; malvids; Brassicales; Brassicaceae; Camelineae; Arabidopsis	TRINITY_DN535_c0_g1_i1.p1	RS242_ARATH^RS242_ARATH^Q:1-133,H:1-133^84.962%ID^E:7.92e-79^RecName: Full=40S ribosomal protein S24-2;^Eukaryota; Viridiplantae; Streptophyta; Embryophyta; Tracheophyta; Spermatophyta; Magnoliophyta; eudicotyledons; Gunneridae; Pentapetalae; rosids; malvids; Brassicales; Brassicaceae; Camelineae; Arabidopsis	PF01282.22^Ribosomal_S24e^Ribosomal protein S24e^25-103^E:7.9e-37	COG2004^40S ribosomal protein S24	KEGG:ath:AT5G28060`KO:K02974	GO:0005618^cellular_component^cell wall`GO:0022626^cellular_component^cytosolic ribosome`GO:0022627^cellular_component^cytosolic small ribosomal subunit`GO:0016020^cellular_component^membrane`GO:0042788^cellular_component^polysomal ribosome`GO:0003735^molecular_function^structural constituent of ribosome`GO:0006412^biological_process^translation	GO:0003735^molecular_function^structural constituent of ribosome`GO:0006412^biological_process^translation`GO:0005840^cellular_component^ribosome	TRINITY_DN535_c0_g1	159.948	1.64412	0.377738	4.35254	1.3457e-05	0.00139546	78	43	89	300	349	188	84.5941	54.7435	92.864	235.2	314.4	177.885	99.86	DOWN_Asint_UP_Sint
303	TRINITY_DN9374_c0_g1	TRINITY_DN9374_c0_g1_i2	PDAT2_ARATH^PDAT2_ARATH^Q:525-2387,H:41-665^73.885%ID^E:0^RecName: Full=Putative phospholipid:diacylglycerol acyltransferase 2;^Eukaryota; Viridiplantae; Streptophyta; Embryophyta; Tracheophyta; Spermatophyta; Magnoliophyta; eudicotyledons; Gunneridae; Pentapetalae; rosids; malvids; Brassicales; Brassicaceae; Camelineae; Arabidopsis	TRINITY_DN9374_c0_g1_i2.p1	PDAT2_ARATH^PDAT2_ARATH^Q:1-688,H:1-665^68.921%ID^E:0^RecName: Full=Putative phospholipid:diacylglycerol acyltransferase 2;^Eukaryota; Viridiplantae; Streptophyta; Embryophyta; Tracheophyta; Spermatophyta; Magnoliophyta; eudicotyledons; Gunneridae; Pentapetalae; rosids; malvids; Brassicales; Brassicaceae; Camelineae; Arabidopsis	PF02450.18^LCAT^Lecithin:cholesterol acyltransferase^145-648^E:4e-65	ENOG410Y9CF^Acyl-transferase	KEGG:ath:AT3G44830`KO:K00679	GO:0016021^cellular_component^integral component of membrane`GO:0008374^molecular_function^O-acyltransferase activity`GO:0046027^molecular_function^phospholipid:diacylglycerol acyltransferase activity`GO:0006071^biological_process^glycerol metabolic process`GO:0006629^biological_process^lipid metabolic process	GO:0008374^molecular_function^O-acyltransferase activity`GO:0006629^biological_process^lipid metabolic process	TRINITY_DN9374_c0_g1	134.498	2.19448	0.504602	4.34894	1.36798e-05	0.00140956	43	41	44	191	404	157	46.6352	52.1973	45.9103	149.744	363.948	148.553	99.86	DOWN_Asint_UP_Sint
304	TRINITY_DN244380_c0_g1	TRINITY_DN244380_c0_g1_i1	.	.	.	.	.	.	.	.	TRINITY_DN244380_c0_g1	14.9895	7.17164	1.65061	4.34484	1.3938e-05	0.00142675	0	0	0	23	21	56	0	0	0	18.032	18.9181	52.9871	99.86	DOWN_Asint_UP_Sint
305	TRINITY_DN96868_c0_g1	TRINITY_DN96868_c0_g1_i1	RL292_ARATH^RL292_ARATH^Q:30-191,H:1-54^74.074%ID^E:1.12e-22^RecName: Full=60S ribosomal protein L29-2;^Eukaryota; Viridiplantae; Streptophyta; Embryophyta; Tracheophyta; Spermatophyta; Magnoliophyta; eudicotyledons; Gunneridae; Pentapetalae; rosids; malvids; Brassicales; Brassicaceae; Camelineae; Arabidopsis	TRINITY_DN96868_c0_g1_i1.p2	RL29_MACFA^RL29_MACFA^Q:1-52,H:1-52^76.923%ID^E:3.63e-23^RecName: Full=60S ribosomal protein L29;^Eukaryota; Metazoa; Chordata; Craniata; Vertebrata; Euteleostomi; Mammalia; Eutheria; Euarchontoglires; Primates; Haplorrhini; Catarrhini; Cercopithecidae; Cercopithecinae; Macaca	PF01779.20^Ribosomal_L29e^Ribosomal L29e protein family^3-42^E:8.7e-24	.	.	GO:0005840^cellular_component^ribosome`GO:0003735^molecular_function^structural constituent of ribosome`GO:0006412^biological_process^translation	GO:0003735^molecular_function^structural constituent of ribosome`GO:0006412^biological_process^translation`GO:0005840^cellular_component^ribosome	TRINITY_DN96868_c0_g1	19.2506	7.53386	1.73374	4.34545	1.38989e-05	0.00142675	0	0	0	35	82	15	0	0	0	27.44	73.8706	14.193	99.86	DOWN_Asint_UP_Sint
306	TRINITY_DN138695_c0_g1	TRINITY_DN138695_c0_g1_i1	.	.	.	.	.	.	.	.	TRINITY_DN138695_c0_g1	9.15465	6.46156	1.48807	4.34225	1.41034e-05	0.00142961	0	0	0	23	21	19	0	0	0	18.032	18.9181	17.9778	99.86	DOWN_Asint_UP_Sint
307	TRINITY_DN15046_c0_g1	TRINITY_DN15046_c0_g1_i2	C78A5_ARATH^C78A5_ARATH^Q:77-1387,H:66-512^55.481%ID^E:4.99e-173^RecName: Full=Cytochrome P450 78A5;^Eukaryota; Viridiplantae; Streptophyta; Embryophyta; Tracheophyta; Spermatophyta; Magnoliophyta; eudicotyledons; Gunneridae; Pentapetalae; rosids; malvids; Brassicales; Brassicaceae; Camelineae; Arabidopsis	TRINITY_DN15046_c0_g1_i2.p1	C78A5_ARATH^C78A5_ARATH^Q:26-462,H:66-512^55.481%ID^E:1.49e-174^RecName: Full=Cytochrome P450 78A5;^Eukaryota; Viridiplantae; Streptophyta; Embryophyta; Tracheophyta; Spermatophyta; Magnoliophyta; eudicotyledons; Gunneridae; Pentapetalae; rosids; malvids; Brassicales; Brassicaceae; Camelineae; Arabidopsis	PF00067.25^p450^Cytochrome P450^11-446^E:3.6e-83	COG2124^Cytochrome p450	KEGG:ath:AT1G13710`KO:K20619	GO:0005783^cellular_component^endoplasmic reticulum`GO:0016021^cellular_component^integral component of membrane`GO:0016020^cellular_component^membrane`GO:0020037^molecular_function^heme binding`GO:0005506^molecular_function^iron ion binding`GO:0016709^molecular_function^oxidoreductase activity, acting on paired donors, with incorporation or reduction of molecular oxygen, NAD(P)H as one donor, an…	GO:0005506^molecular_function^iron ion binding`GO:0016705^molecular_function^oxidoreductase activity, acting on paired donors, with incorporation or reduction of molecular oxygen`GO:0020037^molecular_function^heme binding`GO:0055114^biological_process^obsolete oxidation-reduction process	TRINITY_DN15046_c0_g1	15.7383	-4.39044	1.01099	-4.3427	1.40743e-05	0.00142961	14	36	28	3	1	1	15.1836	45.8318	29.2156	2.352	0.900861	0.946198	99.86	UP_Asint_DOWN_Sint
308	TRINITY_DN235748_c0_g1	TRINITY_DN235748_c0_g1_i1	.	TRINITY_DN235748_c0_g1_i1.p1	.	.	.	.	.	.	TRINITY_DN235748_c0_g1	9.15465	6.46156	1.48807	4.34225	1.41034e-05	0.00142961	0	0	0	23	21	19	0	0	0	18.032	18.9181	17.9778	99.86	DOWN_Asint_UP_Sint
309	TRINITY_DN2297_c0_g1	TRINITY_DN2297_c0_g1_i1	PSAO_ARATH^PSAO_ARATH^Q:177-521,H:26-140^84.348%ID^E:1.3e-66^RecName: Full=Photosystem I subunit O;^Eukaryota; Viridiplantae; Streptophyta; Embryophyta; Tracheophyta; Spermatophyta; Magnoliophyta; eudicotyledons; Gunneridae; Pentapetalae; rosids; malvids; Brassicales; Brassicaceae; Camelineae; Arabidopsis	TRINITY_DN2297_c0_g1_i1.p1	PSAO_ARATH^PSAO_ARATH^Q:5-146,H:2-140^76.056%ID^E:5.26e-75^RecName: Full=Photosystem I subunit O;^Eukaryota; Viridiplantae; Streptophyta; Embryophyta; Tracheophyta; Spermatophyta; Magnoliophyta; eudicotyledons; Gunneridae; Pentapetalae; rosids; malvids; Brassicales; Brassicaceae; Camelineae; Arabidopsis	.	ENOG4112CG2^photosystem i	KEGG:ath:AT1G08380`KO:K14332	GO:0009507^cellular_component^chloroplast`GO:0009535^cellular_component^chloroplast thylakoid membrane`GO:0016021^cellular_component^integral component of membrane`GO:0009522^cellular_component^photosystem I`GO:0009579^cellular_component^thylakoid`GO:0009768^biological_process^photosynthesis, light harvesting in photosystem I`GO:0009767^biological_process^photosynthetic electron transport chain	.	TRINITY_DN2297_c0_g1	2116.25	-2.32263	0.536042	-4.33294	1.47134e-05	0.00148663	3763	3261	2252	1480	355	671	4081.12	4151.59	2349.77	1160.32	319.806	634.899	99.85	UP_Asint_DOWN_Sint
310	TRINITY_DN118980_c0_g1	TRINITY_DN118980_c0_g1_i1	.	TRINITY_DN118980_c0_g1_i1.p1	.	.	.	.	.	.	TRINITY_DN118980_c0_g1	8.32875	-6.69338	1.55254	-4.31124	1.62343e-05	0.00162452	15	15	14	0	0	0	16.2681	19.0966	14.6078	0	0	0	99.84	UP_Asint_DOWN_Sint
311	TRINITY_DN144950_c0_g1	TRINITY_DN144950_c0_g1_i1	.	.	.	.	.	.	.	.	TRINITY_DN144950_c0_g1	8.32875	-6.69338	1.55254	-4.31124	1.62343e-05	0.00162452	15	15	14	0	0	0	16.2681	19.0966	14.6078	0	0	0	99.84	UP_Asint_DOWN_Sint
312	TRINITY_DN15137_c5_g1	TRINITY_DN15137_c5_g1_i1	.	.	.	.	.	.	.	.	TRINITY_DN15137_c5_g1	8.32875	-6.69338	1.55254	-4.31124	1.62343e-05	0.00162452	15	15	14	0	0	0	16.2681	19.0966	14.6078	0	0	0	99.84	UP_Asint_DOWN_Sint
313	TRINITY_DN107538_c0_g1	TRINITY_DN107538_c0_g1_i1	HTH_ARATH^HTH_ARATH^Q:227-84,H:111-158^62.5%ID^E:6.42e-14^RecName: Full=Protein HOTHEAD;^Eukaryota; Viridiplantae; Streptophyta; Embryophyta; Tracheophyta; Spermatophyta; Magnoliophyta; eudicotyledons; Gunneridae; Pentapetalae; rosids; malvids; Brassicales; Brassicaceae; Camelineae; Arabidopsis	TRINITY_DN107538_c0_g1_i1.p1	.	.	.	.	.	.	TRINITY_DN107538_c0_g1	11.9193	-7.2123	1.67398	-4.30848	1.64381e-05	0.0016387	37	14	13	0	0	0	40.128	17.8235	13.5644	0	0	0	99.84	UP_Asint_DOWN_Sint
314	TRINITY_DN7217_c0_g2	TRINITY_DN7217_c0_g2_i1	.	TRINITY_DN7217_c0_g2_i1.p1	.	.	.	.	.	.	TRINITY_DN7217_c0_g2	1929.55	-1.86618	0.433198	-4.3079	1.64809e-05	0.0016387	2292	1788	4143	946	600	1279	2485.76	2276.31	4322.87	741.665	540.517	1210.19	99.84	UP_Asint_DOWN_Sint
315	TRINITY_DN6714_c0_g3	TRINITY_DN6714_c0_g3_i1	LBD21_ARATH^LBD21_ARATH^Q:12-524,H:1-165^62.069%ID^E:1.95e-66^RecName: Full=LOB domain-containing protein 21;^Eukaryota; Viridiplantae; Streptophyta; Embryophyta; Tracheophyta; Spermatophyta; Magnoliophyta; eudicotyledons; Gunneridae; Pentapetalae; rosids; malvids; Brassicales; Brassicaceae; Camelineae; Arabidopsis	TRINITY_DN6714_c0_g3_i1.p1	LBD21_ARATH^LBD21_ARATH^Q:4-174,H:1-165^62.069%ID^E:6.85e-67^RecName: Full=LOB domain-containing protein 21;^Eukaryota; Viridiplantae; Streptophyta; Embryophyta; Tracheophyta; Spermatophyta; Magnoliophyta; eudicotyledons; Gunneridae; Pentapetalae; rosids; malvids; Brassicales; Brassicaceae; Camelineae; Arabidopsis	PF03195.17^LOB^Lateral organ boundaries (LOB) domain^14-111^E:1.1e-38	ENOG4111BIH^lob domain-containing protein	KEGG:ath:AT3G11090	.	.	TRINITY_DN6714_c0_g3	49.2679	-1.55099	0.36075	-4.29935	1.71301e-05	0.00169783	63	49	86	36	29	22	68.326	62.3821	89.7337	28.224	26.125	20.8164	99.83	UP_Asint_DOWN_Sint
316	TRINITY_DN20878_c0_g1	TRINITY_DN20878_c0_g1_i1	.	TRINITY_DN20878_c0_g1_i1.p1	.	.	.	.	.	.	TRINITY_DN20878_c0_g1	15.7495	7.24489	1.68718	4.29407	1.75424e-05	0.0017332	0	0	0	44	54	12	0	0	0	34.4961	48.6465	11.3544	99.83	DOWN_Asint_UP_Sint
317	TRINITY_DN2437_c0_g1	TRINITY_DN2437_c0_g1_i2	KUA1_ARATH^KUA1_ARATH^Q:168-686,H:1-177^54.404%ID^E:2.12e-50^RecName: Full=Transcription factor KUA1 {ECO:0000303|PubMed:24806884};^Eukaryota; Viridiplantae; Streptophyta; Embryophyta; Tracheophyta; Spermatophyta; Magnoliophyta; eudicotyledons; Gunneridae; Pentapetalae; rosids; malvids; Brassicales; Brassicaceae; Camelineae; Arabidopsis	TRINITY_DN2437_c0_g1_i2.p1	KUA1_ARATH^KUA1_ARATH^Q:1-173,H:1-177^54.404%ID^E:9.59e-58^RecName: Full=Transcription factor KUA1 {ECO:0000303|PubMed:24806884};^Eukaryota; Viridiplantae; Streptophyta; Embryophyta; Tracheophyta; Spermatophyta; Magnoliophyta; eudicotyledons; Gunneridae; Pentapetalae; rosids; malvids; Brassicales; Brassicaceae; Camelineae; Arabidopsis	PF00249.34^Myb_DNA-binding^Myb-like DNA-binding domain^94-139^E:1.2e-10	ENOG4111IMA^Transcription factor	KEGG:ath:AT5G47390	GO:0005634^cellular_component^nucleus`GO:0003700^molecular_function^DNA-binding transcription factor activity`GO:0000976^molecular_function^transcription cis-regulatory region binding`GO:0008270^molecular_function^zinc ion binding`GO:0010252^biological_process^auxin homeostasis`GO:0048527^biological_process^lateral root development`GO:0048366^biological_process^leaf development`GO:0010150^biologi…	.	TRINITY_DN2437_c0_g1	713.744	1.2105	0.283352	4.27207	1.93665e-05	0.00190739	342	260	565	1227	1160	1040	370.913	331.007	589.53	961.97	1045	984.046	99.81	DOWN_Asint_UP_Sint
318	TRINITY_DN32492_c0_g1	TRINITY_DN32492_c0_g1_i1	.	.	.	.	.	.	.	.	TRINITY_DN32492_c0_g1	12.9594	6.96339	1.63165	4.26769	1.97509e-05	0.00193913	0	0	0	42	13	35	0	0	0	32.9281	11.7112	33.1169	99.81	DOWN_Asint_UP_Sint
319	TRINITY_DN19272_c0_g1	TRINITY_DN19272_c0_g1_i1	.	TRINITY_DN19272_c0_g1_i1.p1	.	.	.	.	.	.	TRINITY_DN19272_c0_g1	9.36628	6.49534	1.52872	4.24887	2.14856e-05	0.00210283	0	0	0	26	24	15	0	0	0	20.384	21.6207	14.193	99.79	DOWN_Asint_UP_Sint
320	TRINITY_DN18260_c0_g2	TRINITY_DN18260_c0_g2_i1	.	.	.	.	.	.	.	.	TRINITY_DN18260_c0_g2	10.6702	6.68114	1.57308	4.24717	2.1649e-05	0.0021122	0	0	0	20	19	33	0	0	0	15.68	17.1164	31.2245	99.79	DOWN_Asint_UP_Sint
321	TRINITY_DN209036_c0_g1	TRINITY_DN209036_c0_g1_i1	NAA15_MOUSE^NAA15_MOUSE^Q:1-126,H:531-572^52.381%ID^E:3.86e-07^RecName: Full=N-alpha-acetyltransferase 15, NatA auxiliary subunit;^Eukaryota; Metazoa; Chordata; Craniata; Vertebrata; Euteleostomi; Mammalia; Eutheria; Euarchontoglires; Glires; Rodentia; Myomorpha; Muroidea; Muridae; Murinae; Mus; Mus	TRINITY_DN209036_c0_g1_i1.p1	NAA16_MOUSE^NAA16_MOUSE^Q:1-57,H:531-589^49.153%ID^E:4.13e-09^RecName: Full=N-alpha-acetyltransferase 16, NatA auxiliary subunit;^Eukaryota; Metazoa; Chordata; Craniata; Vertebrata; Euteleostomi; Mammalia; Eutheria; Euarchontoglires; Glires; Rodentia; Myomorpha; Muroidea; Muridae; Murinae; Mus; Mus	PF12569.11^NatA_aux_su^N-terminal acetyltransferase A, auxiliary subunit^1-74^E:1.7e-17	ENOG410XR7D^NatA auxiliary subunit	KEGG:mmu:66897`KO:K20792	GO:0005737^cellular_component^cytoplasm`GO:0005829^cellular_component^cytosol`GO:0031415^cellular_component^NatA complex`GO:0004596^molecular_function^peptide alpha-N-acetyltransferase activity`GO:0043022^molecular_function^ribosome binding`GO:0017196^biological_process^N-terminal peptidyl-methionine acetylation`GO:0006474^biological_process^N-terminal protein amino acid acetylation`GO:0043066^bi…	.	TRINITY_DN209036_c0_g1	10.8529	6.70554	1.58146	4.24011	2.23412e-05	0.00217294	0	0	0	16	30	27	0	0	0	12.544	27.0258	25.5474	99.78	DOWN_Asint_UP_Sint
322	TRINITY_DN231854_c0_g1	TRINITY_DN231854_c0_g1_i1	.	TRINITY_DN231854_c0_g1_i1.p2	.	PF06426.17^SATase_N^Serine acetyltransferase, N-terminal^13-70^E:0.00036	.	.	.	GO:0009001^molecular_function^serine O-acetyltransferase activity`GO:0006535^biological_process^cysteine biosynthetic process from serine`GO:0005737^cellular_component^cytoplasm	TRINITY_DN231854_c0_g1	9.2747	6.47916	1.52907	4.23731	2.26212e-05	0.00219334	0	0	0	18	23	22	0	0	0	14.112	20.7198	20.8164	99.78	DOWN_Asint_UP_Sint
323	TRINITY_DN29728_c0_g1	TRINITY_DN29728_c0_g1_i2	RL11_ICTPU^RL11_ICTPU^Q:122-256,H:7-51^82.222%ID^E:1.99e-20^RecName: Full=60S ribosomal protein L11;^Eukaryota; Metazoa; Chordata; Craniata; Vertebrata; Euteleostomi; Actinopterygii; Neopterygii; Teleostei; Ostariophysi; Siluriformes; Ictaluridae; Ictalurus	TRINITY_DN29728_c0_g1_i2.p1	RL11_ICTPU^RL11_ICTPU^Q:36-85,H:2-51^76%ID^E:4.56e-22^RecName: Full=60S ribosomal protein L11;^Eukaryota; Metazoa; Chordata; Craniata; Vertebrata; Euteleostomi; Actinopterygii; Neopterygii; Teleostei; Ostariophysi; Siluriformes; Ictaluridae; Ictalurus	PF00281.22^Ribosomal_L5^Ribosomal protein L5^44-84^E:8.2e-14	.	KEGG:ipu:100304527`KO:K02868	GO:0005737^cellular_component^cytoplasm`GO:0005730^cellular_component^nucleolus`GO:0005840^cellular_component^ribosome`GO:0019843^molecular_function^rRNA binding`GO:0003735^molecular_function^structural constituent of ribosome`GO:0034504^biological_process^protein localization to nucleus`GO:0006412^biological_process^translation	.	TRINITY_DN29728_c0_g1	42.3131	8.6707	2.04685	4.23612	2.27411e-05	0.00219708	0	0	0	267	40	9	0	0	0	209.328	36.0344	8.51579	99.78	DOWN_Asint_UP_Sint
324	TRINITY_DN49869_c0_g1	TRINITY_DN49869_c0_g1_i1	TOM7A_SOLTU^TOM7A_SOLTU^Q:79-180,H:40-72^55.882%ID^E:1e-06^RecName: Full=Mitochondrial import receptor subunit TOM7-1;^Eukaryota; Viridiplantae; Streptophyta; Embryophyta; Tracheophyta; Spermatophyta; Magnoliophyta; eudicotyledons; Gunneridae; Pentapetalae; asterids; lamiids; Solanales; Solanaceae; Solanoideae; Solaneae; Solanum	TRINITY_DN49869_c0_g1_i1.p1	TOM7A_SOLTU^TOM7A_SOLTU^Q:27-60,H:40-72^55.882%ID^E:5.01e-07^RecName: Full=Mitochondrial import receptor subunit TOM7-1;^Eukaryota; Viridiplantae; Streptophyta; Embryophyta; Tracheophyta; Spermatophyta; Magnoliophyta; eudicotyledons; Gunneridae; Pentapetalae; asterids; lamiids; Solanales; Solanaceae; Solanoideae; Solaneae; Solanum	PF08038.15^Tom7^TOM7 family^22-57^E:1.9e-12	ENOG410Y3Q1^Mitochondrial import receptor subunit	.	GO:0016021^cellular_component^integral component of membrane`GO:0005742^cellular_component^mitochondrial outer membrane translocase complex`GO:0030150^biological_process^protein import into mitochondrial matrix	GO:0030150^biological_process^protein import into mitochondrial matrix`GO:0005742^cellular_component^mitochondrial outer membrane translocase complex	TRINITY_DN49869_c0_g1	12.1341	6.86972	1.62192	4.23554	2.28005e-05	0.00219708	0	0	0	45	28	13	0	0	0	35.2801	25.2241	12.3006	99.78	DOWN_Asint_UP_Sint
325	TRINITY_DN11562_c0_g1	TRINITY_DN11562_c0_g1_i1	LEA46_ARATH^LEA46_ARATH^Q:72-497,H:1-142^57.746%ID^E:1.02e-36^RecName: Full=Late embryogenesis abundant protein 46 {ECO:0000303|PubMed:18318901};^Eukaryota; Viridiplantae; Streptophyta; Embryophyta; Tracheophyta; Spermatophyta; Magnoliophyta; eudicotyledons; Gunneridae; Pentapetalae; rosids; malvids; Brassicales; Brassicaceae; Camelineae; Arabidopsis	TRINITY_DN11562_c0_g1_i1.p1	PM1_SOYBN^PM1_SOYBN^Q:2-156,H:9-173^56.364%ID^E:1.06e-45^RecName: Full=18 kDa seed maturation protein;^Eukaryota; Viridiplantae; Streptophyta; Embryophyta; Tracheophyta; Spermatophyta; Magnoliophyta; eudicotyledons; Gunneridae; Pentapetalae; rosids; fabids; Fabales; Fabaceae; Papilionoideae; 50 kb inversion clade; NPAAA clade; indigoferoid/millettioid clade; Phaseoleae; Glycine; Soja	PF03760.18^LEA_1^Late embryogenesis abundant (LEA) group 1^1-71^E:1.5e-21	ENOG410YTH0^18 kDa seed maturation	KEGG:gmx:547828	GO:0048030^molecular_function^disaccharide binding`GO:0070492^molecular_function^oligosaccharide binding`GO:0031210^molecular_function^phosphatidylcholine binding`GO:0009793^biological_process^embryo development ending in seed dormancy	GO:0009793^biological_process^embryo development ending in seed dormancy	TRINITY_DN11562_c0_g1	28.9933	-2.52566	0.596969	-4.23082	2.32845e-05	0.00223682	41	53	35	15	10	5	44.4661	67.4746	36.5195	11.76	9.00861	4.73099	99.78	UP_Asint_DOWN_Sint
326	TRINITY_DN7417_c0_g2	TRINITY_DN7417_c0_g2_i1	CXE18_ARATH^CXE18_ARATH^Q:202-2,H:108-172^53.731%ID^E:3.87e-18^RecName: Full=Probable carboxylesterase 18;^Eukaryota; Viridiplantae; Streptophyta; Embryophyta; Tracheophyta; Spermatophyta; Magnoliophyta; eudicotyledons; Gunneridae; Pentapetalae; rosids; malvids; Brassicales; Brassicaceae; Camelineae; Arabidopsis	TRINITY_DN7417_c0_g2_i1.p1	CXE18_ARATH^CXE18_ARATH^Q:4-70,H:108-172^53.731%ID^E:3.48e-18^RecName: Full=Probable carboxylesterase 18;^Eukaryota; Viridiplantae; Streptophyta; Embryophyta; Tracheophyta; Spermatophyta; Magnoliophyta; eudicotyledons; Gunneridae; Pentapetalae; rosids; malvids; Brassicales; Brassicaceae; Camelineae; Arabidopsis	PF07859.16^Abhydrolase_3^alpha/beta hydrolase fold^5-70^E:4.2e-17	COG0657^alpha beta hydrolase fold-3 domain protein	KEGG:ath:AT5G23530	GO:0052689^molecular_function^carboxylic ester hydrolase activity`GO:0009860^biological_process^pollen tube growth	GO:0016787^molecular_function^hydrolase activity	TRINITY_DN7417_c0_g2	11.567	6.80075	1.61165	4.21973	2.44596e-05	0.00234249	0	0	0	46	16	20	0	0	0	36.0641	14.4138	18.924	99.77	DOWN_Asint_UP_Sint
327	TRINITY_DN68469_c0_g1	TRINITY_DN68469_c0_g1_i1	.	.	.	.	.	.	.	.	TRINITY_DN68469_c0_g1	8.58547	6.3688	1.51007	4.21757	2.46954e-05	0.00235785	0	0	0	21	20	18	0	0	0	16.464	18.0172	17.0316	99.76	DOWN_Asint_UP_Sint
328	TRINITY_DN10634_c0_g1	TRINITY_DN10634_c0_g1_i12	GTPS_CITLI^GTPS_CITLI^Q:30-1880,H:1-599^60.159%ID^E:0^RecName: Full=Gamma-terpinene synthase, chloroplastic;^Eukaryota; Viridiplantae; Streptophyta; Embryophyta; Tracheophyta; Spermatophyta; Magnoliophyta; eudicotyledons; Gunneridae; Pentapetalae; rosids; malvids; Sapindales; Rutaceae; Aurantioideae; Citrus	TRINITY_DN10634_c0_g1_i12.p1	GTPS_CITLI^GTPS_CITLI^Q:1-617,H:1-599^60.794%ID^E:0^RecName: Full=Gamma-terpinene synthase, chloroplastic;^Eukaryota; Viridiplantae; Streptophyta; Embryophyta; Tracheophyta; Spermatophyta; Magnoliophyta; eudicotyledons; Gunneridae; Pentapetalae; rosids; malvids; Sapindales; Rutaceae; Aurantioideae; Citrus	PF01397.24^Terpene_synth^Terpene synthase, N-terminal domain^69-263^E:2.1e-47`PF03936.19^Terpene_synth_C^Terpene synthase family, metal binding domain^295-557^E:1.1e-99`PF19086.3^Terpene_syn_C_2^Terpene synthase family 2, C-terminal metal binding^359-557^E:5.2e-55	.	KEGG:ag:AAM53943`KO:K21931	GO:0009507^cellular_component^chloroplast`GO:0102903^molecular_function^gamma-terpinene synthase activity`GO:0000287^molecular_function^magnesium ion binding`GO:0010333^molecular_function^terpene synthase activity`GO:0033383^biological_process^geranyl diphosphate metabolic process`GO:0016114^biological_process^terpenoid biosynthetic process	GO:0010333^molecular_function^terpene synthase activity`GO:0016829^molecular_function^lyase activity`GO:0000287^molecular_function^magnesium ion binding	TRINITY_DN10634_c0_g1	69.0559	3.53388	0.839091	4.21155	2.53622e-05	0.00241413	10	10	9	59	80	278	10.8454	12.731	9.39074	46.2561	72.0689	263.043	99.76	DOWN_Asint_UP_Sint
329	TRINITY_DN15008_c0_g1	TRINITY_DN15008_c0_g1_i1	.	TRINITY_DN15008_c0_g1_i1.p1	.	.	.	.	.	.	TRINITY_DN15008_c0_g1	10.7325	-7.05745	1.67802	-4.20581	2.60145e-05	0.00246868	14	28	13	0	0	0	15.1836	35.6469	13.5644	0	0	0	99.75	UP_Asint_DOWN_Sint
330	TRINITY_DN27284_c0_g2	TRINITY_DN27284_c0_g2_i1	5MAT2_SALSN^5MAT2_SALSN^Q:2-172,H:360-417^46.552%ID^E:8.03e-11^RecName: Full=Pelargonidin 3-O-(6-caffeoylglucoside) 5-O-(6-O-malonylglucoside) 4'''-malonyltransferase;^Eukaryota; Viridiplantae; Streptophyta; Embryophyta; Tracheophyta; Spermatophyta; Magnoliophyta; eudicotyledons; Gunneridae; Pentapetalae; asterids; lamiids; Lamiales; Lamiaceae; Nepetoideae; Mentheae; Salvia; Calosphace; core Calo…	TRINITY_DN27284_c0_g2_i1.p1	5MAT2_SALSN^5MAT2_SALSN^Q:1-57,H:360-417^46.552%ID^E:1.99e-10^RecName: Full=Pelargonidin 3-O-(6-caffeoylglucoside) 5-O-(6-O-malonylglucoside) 4'''-malonyltransferase;^Eukaryota; Viridiplantae; Streptophyta; Embryophyta; Tracheophyta; Spermatophyta; Magnoliophyta; eudicotyledons; Gunneridae; Pentapetalae; asterids; lamiids; Lamiales; Lamiaceae; Nepetoideae; Mentheae; Salvia; Calosphace; core Calos…	PF02458.18^Transferase^Transferase family^1-51^E:2.9e-07	.	KEGG:ag:AAR26385`KO:K12935	GO:0102801^molecular_function^anthocyanin 5-O-glucoside-4'''-O-malonyltransferase activity`GO:0016747^molecular_function^acyltransferase activity, transferring groups other than amino-acyl groups`GO:0009718^biological_process^anthocyanin-containing compound biosynthetic process`GO:0043473^biological_process^pigmentation	GO:0016747^molecular_function^acyltransferase activity, transferring groups other than amino-acyl groups	TRINITY_DN27284_c0_g2	8.88895	-6.78979	1.61794	-4.19656	2.70994e-05	0.00256385	12	12	24	0	0	0	13.0145	15.2773	25.042	0	0	0	99.74	UP_Asint_DOWN_Sint
331	TRINITY_DN35308_c0_g2	TRINITY_DN35308_c0_g2_i1	.	TRINITY_DN35308_c0_g2_i1.p1	.	.	.	.	.	.	TRINITY_DN35308_c0_g2	9.69229	6.54547	1.56313	4.18741	2.8215e-05	0.00266133	0	0	0	32	22	14	0	0	0	25.088	19.8189	13.2468	99.73	DOWN_Asint_UP_Sint
332	TRINITY_DN5920_c0_g1	TRINITY_DN5920_c0_g1_i1	.	TRINITY_DN5920_c0_g1_i1.p1	.	.	.	.	.	.	TRINITY_DN5920_c0_g1	477.053	-1.85872	0.444449	-4.18207	2.8887e-05	0.00271651	801	717	443	290	137	283	868.716	912.816	462.233	227.36	123.418	267.774	99.73	UP_Asint_DOWN_Sint
333	TRINITY_DN3623_c0_g2	TRINITY_DN3623_c0_g2_i1	PMA4_ARATH^PMA4_ARATH^Q:2-907,H:657-960^92.105%ID^E:2.31e-172^RecName: Full=ATPase 4, plasma membrane-type;^Eukaryota; Viridiplantae; Streptophyta; Embryophyta; Tracheophyta; Spermatophyta; Magnoliophyta; eudicotyledons; Gunneridae; Pentapetalae; rosids; malvids; Brassicales; Brassicaceae; Camelineae; Arabidopsis	TRINITY_DN3623_c0_g2_i1.p1	PMA4_ARATH^PMA4_ARATH^Q:1-302,H:657-960^92.105%ID^E:0^RecName: Full=ATPase 4, plasma membrane-type;^Eukaryota; Viridiplantae; Streptophyta; Embryophyta; Tracheophyta; Spermatophyta; Magnoliophyta; eudicotyledons; Gunneridae; Pentapetalae; rosids; malvids; Brassicales; Brassicaceae; Camelineae; Arabidopsis	.	COG0474^P-type atpase	KEGG:ath:AT3G47950`KO:K01535	GO:0016021^cellular_component^integral component of membrane`GO:0005886^cellular_component^plasma membrane`GO:0005524^molecular_function^ATP binding`GO:0046872^molecular_function^metal ion binding`GO:0008553^molecular_function^P-type proton-exporting transporter activity`GO:0120029^biological_process^proton export across plasma membrane`GO:1902600^biological_process^proton transmembrane transport…	.	TRINITY_DN3623_c0_g2	237.062	-0.652994	0.156181	-4.181	2.90234e-05	0.00272114	256	240	275	257	194	186	277.642	305.545	286.939	201.488	174.767	175.993	99.73	UP_Asint_DOWN_Sint
334	TRINITY_DN50157_c0_g1	TRINITY_DN50157_c0_g1_i1	.	TRINITY_DN50157_c0_g1_i1.p1	.	.	.	.	.	.	TRINITY_DN50157_c0_g1	8.42777	6.34222	1.51786	4.1784	2.9357e-05	0.00272718	0	0	0	21	20	17	0	0	0	16.464	18.0172	16.0854	99.73	DOWN_Asint_UP_Sint
335	TRINITY_DN9079_c1_g1	TRINITY_DN9079_c1_g1_i2	RIR2_TOBAC^RIR2_TOBAC^Q:55-1041,H:1-329^88.146%ID^E:0^RecName: Full=Ribonucleoside-diphosphate reductase small chain;^Eukaryota; Viridiplantae; Streptophyta; Embryophyta; Tracheophyta; Spermatophyta; Magnoliophyta; eudicotyledons; Gunneridae; Pentapetalae; asterids; lamiids; Solanales; Solanaceae; Nicotianoideae; Nicotianeae; Nicotiana	TRINITY_DN9079_c1_g1_i2.p1	RIR2_TOBAC^RIR2_TOBAC^Q:19-347,H:1-329^88.146%ID^E:0^RecName: Full=Ribonucleoside-diphosphate reductase small chain;^Eukaryota; Viridiplantae; Streptophyta; Embryophyta; Tracheophyta; Spermatophyta; Magnoliophyta; eudicotyledons; Gunneridae; Pentapetalae; asterids; lamiids; Solanales; Solanaceae; Nicotianoideae; Nicotianeae; Nicotiana	PF00268.24^Ribonuc_red_sm^Ribonucleotide reductase, small chain^34-300^E:1.4e-116	.	KEGG:nta:107781035`KO:K10808	GO:0005737^cellular_component^cytoplasm`GO:0046872^molecular_function^metal ion binding`GO:0004748^molecular_function^ribonucleoside-diphosphate reductase activity, thioredoxin disulfide as acceptor`GO:0009263^biological_process^deoxyribonucleotide biosynthetic process`GO:0006260^biological_process^DNA replication	GO:0009263^biological_process^deoxyribonucleotide biosynthetic process	TRINITY_DN9079_c1_g1	108.96	-0.870537	0.208373	-4.17778	2.94372e-05	0.00272718	138	113	124	105	84	77	149.666	143.861	129.383	82.3201	75.6723	72.8573	99.73	UP_Asint_DOWN_Sint
336	TRINITY_DN97253_c0_g1	TRINITY_DN97253_c0_g1_i1	.	TRINITY_DN97253_c0_g1_i1.p1	.	.	.	.	.	.	TRINITY_DN97253_c0_g1	8.42777	6.34222	1.51786	4.1784	2.9357e-05	0.00272718	0	0	0	21	20	17	0	0	0	16.464	18.0172	16.0854	99.73	DOWN_Asint_UP_Sint
337	TRINITY_DN97321_c0_g1	TRINITY_DN97321_c0_g1_i1	CTR1_ARATH^CTR1_ARATH^Q:1-183,H:663-723^60.656%ID^E:1.91e-17^RecName: Full=Serine/threonine-protein kinase CTR1 {ECO:0000303|PubMed:8431946};^Eukaryota; Viridiplantae; Streptophyta; Embryophyta; Tracheophyta; Spermatophyta; Magnoliophyta; eudicotyledons; Gunneridae; Pentapetalae; rosids; malvids; Brassicales; Brassicaceae; Camelineae; Arabidopsis	TRINITY_DN97321_c0_g1_i1.p1	CTR1_ARATH^CTR1_ARATH^Q:1-61,H:663-723^60.656%ID^E:1.72e-17^RecName: Full=Serine/threonine-protein kinase CTR1 {ECO:0000303|PubMed:8431946};^Eukaryota; Viridiplantae; Streptophyta; Embryophyta; Tracheophyta; Spermatophyta; Magnoliophyta; eudicotyledons; Gunneridae; Pentapetalae; rosids; malvids; Brassicales; Brassicaceae; Camelineae; Arabidopsis	PF00069.28^Pkinase^Protein kinase domain^1-69^E:9.2e-15`PF07714.20^PK_Tyr_Ser-Thr^Protein tyrosine and serine/threonine kinase^1-68^E:5.9e-11`PF01636.26^APH^Phosphotransferase enzyme family^8-63^E:6.3e-06	COG0515^Serine Threonine protein kinase	KEGG:ath:AT5G03730`KO:K14510	GO:0005789^cellular_component^endoplasmic reticulum membrane`GO:0005524^molecular_function^ATP binding`GO:0004674^molecular_function^protein serine/threonine kinase activity`GO:0004712^molecular_function^protein serine/threonine/tyrosine kinase activity`GO:0071281^biological_process^cellular response to iron ion`GO:0009873^biological_process^ethylene-activated signaling pathway`GO:0009686^biologi…	GO:0004672^molecular_function^protein kinase activity`GO:0005524^molecular_function^ATP binding`GO:0006468^biological_process^protein phosphorylation	TRINITY_DN97321_c0_g1	8.42777	6.34222	1.51786	4.1784	2.9357e-05	0.00272718	0	0	0	21	20	17	0	0	0	16.464	18.0172	16.0854	99.73	DOWN_Asint_UP_Sint
338	TRINITY_DN141403_c0_g1	TRINITY_DN141403_c0_g1_i1	.	TRINITY_DN141403_c0_g1_i1.p1	.	.	.	.	.	.	TRINITY_DN141403_c0_g1	7.7619	-6.59168	1.57849	-4.17594	2.96752e-05	0.00274109	14	14	13	0	0	0	15.1836	17.8235	13.5644	0	0	0	99.73	UP_Asint_DOWN_Sint
339	TRINITY_DN107305_c0_g1	TRINITY_DN107305_c0_g1_i1	.	TRINITY_DN107305_c0_g1_i1.p1	.	.	.	.	.	.	TRINITY_DN107305_c0_g1	10.1911	6.61819	1.58629	4.17212	3.01773e-05	0.00277108	0	0	0	38	18	16	0	0	0	29.792	16.2155	15.1392	99.72	DOWN_Asint_UP_Sint
340	TRINITY_DN238874_c0_g1	TRINITY_DN238874_c0_g1_i1	GDIR1_DICDI^GDIR1_DICDI^Q:3-215,H:51-119^52.113%ID^E:2.65e-19^RecName: Full=Putative rho GDP-dissociation inhibitor 1;^Eukaryota; Amoebozoa; Mycetozoa; Dictyostelids; Dictyosteliales; Dictyosteliaceae; Dictyostelium	TRINITY_DN238874_c0_g1_i1.p1	GDIR1_DICDI^GDIR1_DICDI^Q:1-71,H:51-119^52.113%ID^E:2.38e-19^RecName: Full=Putative rho GDP-dissociation inhibitor 1;^Eukaryota; Amoebozoa; Mycetozoa; Dictyostelids; Dictyosteliales; Dictyosteliaceae; Dictyostelium	PF02115.20^Rho_GDI^RHO protein GDP dissociation inhibitor^3-70^E:8e-17	ENOG4111K44^Rho GDP dissociation inhibitor (GDI)	KEGG:ddi:DDB_G0291077`KO:K12462	GO:0005829^cellular_component^cytosol`GO:0016020^cellular_component^membrane`GO:0045335^cellular_component^phagocytic vesicle`GO:0005096^molecular_function^GTPase activator activity`GO:0005094^molecular_function^Rho GDP-dissociation inhibitor activity`GO:0030036^biological_process^actin cytoskeleton organization`GO:0000902^biological_process^cell morphogenesis`GO:0000281^biological_process^mitoti…	GO:0005094^molecular_function^Rho GDP-dissociation inhibitor activity`GO:0005737^cellular_component^cytoplasm	TRINITY_DN238874_c0_g1	10.1911	6.61819	1.58629	4.17212	3.01773e-05	0.00277108	0	0	0	38	18	16	0	0	0	29.792	16.2155	15.1392	99.72	DOWN_Asint_UP_Sint
341	TRINITY_DN100666_c0_g1	TRINITY_DN100666_c0_g1_i1	.	TRINITY_DN100666_c0_g1_i1.p1	.	.	.	.	.	.	TRINITY_DN100666_c0_g1	10.628	-7.04797	1.68993	-4.17057	3.03834e-05	0.00278181	12	12	34	0	0	0	13.0145	15.2773	35.4761	0	0	0	99.72	UP_Asint_DOWN_Sint
342	TRINITY_DN106052_c0_g1	TRINITY_DN106052_c0_g1_i1	.	TRINITY_DN106052_c0_g1_i1.p1	.	.	.	.	.	.	TRINITY_DN106052_c0_g1	13.9152	-7.43243	1.78846	-4.15577	3.24197e-05	0.00294578	14	43	13	0	0	0	15.1836	54.7435	13.5644	0	0	0	99.71	UP_Asint_DOWN_Sint
343	TRINITY_DN2375_c0_g2	TRINITY_DN2375_c0_g2_i1	SPL8_ARATH^SPL8_ARATH^Q:171-572,H:133-264^82.482%ID^E:9.96e-74^RecName: Full=Squamosa promoter-binding-like protein 8;^Eukaryota; Viridiplantae; Streptophyta; Embryophyta; Tracheophyta; Spermatophyta; Magnoliophyta; eudicotyledons; Gunneridae; Pentapetalae; rosids; malvids; Brassicales; Brassicaceae; Camelineae; Arabidopsis	TRINITY_DN2375_c0_g2_i1.p1	SPL8_ARATH^SPL8_ARATH^Q:57-248,H:133-312^68.718%ID^E:2.07e-80^RecName: Full=Squamosa promoter-binding-like protein 8;^Eukaryota; Viridiplantae; Streptophyta; Embryophyta; Tracheophyta; Spermatophyta; Magnoliophyta; eudicotyledons; Gunneridae; Pentapetalae; rosids; malvids; Brassicales; Brassicaceae; Camelineae; Arabidopsis	PF03110.17^SBP^SBP domain^114-187^E:1.7e-30	ENOG41120IC^Squamosa promoter-binding-like protein	KEGG:ath:AT1G02065	GO:0005737^cellular_component^cytoplasm`GO:0005634^cellular_component^nucleus`GO:0003677^molecular_function^DNA binding`GO:0046872^molecular_function^metal ion binding`GO:0048653^biological_process^anther development`GO:0030154^biological_process^cell differentiation`GO:0009554^biological_process^megasporogenesis`GO:0009556^biological_process^microsporogenesis	GO:0003677^molecular_function^DNA binding	TRINITY_DN2375_c0_g2	22.1928	-3.41656	0.822178	-4.1555	3.24573e-05	0.00294578	26	53	25	5	2	6	28.198	67.4746	26.0854	3.92001	1.80172	5.67719	99.71	UP_Asint_DOWN_Sint
344	TRINITY_DN27677_c0_g2	TRINITY_DN27677_c0_g2_i1	.	TRINITY_DN27677_c0_g2_i1.p2	.	.	.	.	.	.	TRINITY_DN27677_c0_g2	12.0584	6.85785	1.65004	4.15618	3.23619e-05	0.00294578	0	0	0	15	41	25	0	0	0	11.76	36.9353	23.655	99.71	DOWN_Asint_UP_Sint
345	TRINITY_DN21751_c0_g1	TRINITY_DN21751_c0_g1_i1	.	TRINITY_DN21751_c0_g1_i1.p1	.	.	.	.	.	.	TRINITY_DN21751_c0_g1	12.2085	6.87573	1.6549	4.15477	3.25613e-05	0.00294666	0	0	0	15	42	25	0	0	0	11.76	37.8362	23.655	99.71	DOWN_Asint_UP_Sint
346	TRINITY_DN25935_c0_g3	TRINITY_DN25935_c0_g3_i1	Y5262_ARATH^Y5262_ARATH^Q:343-948,H:47-234^24.88%ID^E:4.52e-13^RecName: Full=Ankyrin repeat-containing protein At5g02620;^Eukaryota; Viridiplantae; Streptophyta; Embryophyta; Tracheophyta; Spermatophyta; Magnoliophyta; eudicotyledons; Gunneridae; Pentapetalae; rosids; malvids; Brassicales; Brassicaceae; Camelineae; Arabidopsis`Y5262_ARATH^Y5262_ARATH^Q:100-744,H:51-268^25.641%ID^E:4.01e-10^RecNam…	TRINITY_DN25935_c0_g3_i1.p1	Y5262_ARATH^Y5262_ARATH^Q:105-306,H:47-234^24.88%ID^E:5e-13^RecName: Full=Ankyrin repeat-containing protein At5g02620;^Eukaryota; Viridiplantae; Streptophyta; Embryophyta; Tracheophyta; Spermatophyta; Magnoliophyta; eudicotyledons; Gunneridae; Pentapetalae; rosids; malvids; Brassicales; Brassicaceae; Camelineae; Arabidopsis`Y5262_ARATH^Y5262_ARATH^Q:24-238,H:51-268^26.068%ID^E:4.65e-10^RecName: F…	PF12796.10^Ank_2^Ankyrin repeats (3 copies)^95-185^E:2e-09`PF13606.9^Ank_3^Ankyrin repeat^114-136^E:0.0012`PF00023.33^Ank^Ankyrin repeat^114-134^E:0.0011`PF12796.10^Ank_2^Ankyrin repeats (3 copies)^192-252^E:4.5e-08`PF13637.9^Ank_4^Ankyrin repeats (many copies)^267-307^E:8.5e-05	COG0666^Ankyrin Repeat	KEGG:ath:AT5G02620	GO:0005783^cellular_component^endoplasmic reticulum`GO:0016021^cellular_component^integral component of membrane`GO:0005886^cellular_component^plasma membrane	GO:0005515^molecular_function^protein binding	TRINITY_DN25935_c0_g3	12.5744	-4.02458	0.971051	-4.14457	3.40458e-05	0.00307209	27	23	12	2	1	2	29.2826	29.2814	12.521	1.568	0.900861	1.8924	99.69	UP_Asint_DOWN_Sint
347	TRINITY_DN3442_c0_g1	TRINITY_DN3442_c0_g1_i2	CB24_PEA^CB24_PEA^Q:125-874,H:1-252^88.492%ID^E:3.59e-162^RecName: Full=Chlorophyll a-b binding protein P4, chloroplastic;^Eukaryota; Viridiplantae; Streptophyta; Embryophyta; Tracheophyta; Spermatophyta; Magnoliophyta; eudicotyledons; Gunneridae; Pentapetalae; rosids; fabids; Fabales; Fabaceae; Papilionoideae; 50 kb inversion clade; NPAAA clade; Hologalegina; IRL clade; Fabeae; Pisum	TRINITY_DN3442_c0_g1_i2.p1	CB24_PEA^CB24_PEA^Q:1-250,H:1-252^88.492%ID^E:3.74e-164^RecName: Full=Chlorophyll a-b binding protein P4, chloroplastic;^Eukaryota; Viridiplantae; Streptophyta; Embryophyta; Tracheophyta; Spermatophyta; Magnoliophyta; eudicotyledons; Gunneridae; Pentapetalae; rosids; fabids; Fabales; Fabaceae; Papilionoideae; 50 kb inversion clade; NPAAA clade; Hologalegina; IRL clade; Fabeae; Pisum	PF00504.24^Chloroa_b-bind^Chlorophyll A-B binding protein^61-220^E:1.2e-47	.	.	GO:0009535^cellular_component^chloroplast thylakoid membrane`GO:0016021^cellular_component^integral component of membrane`GO:0009522^cellular_component^photosystem I`GO:0009523^cellular_component^photosystem II`GO:0016168^molecular_function^chlorophyll binding`GO:0046872^molecular_function^metal ion binding`GO:0009765^biological_process^photosynthesis, light harvesting`GO:0018298^biological_proce…	.	TRINITY_DN3442_c0_g1	6430.52	-1.37379	0.331948	-4.13857	3.49471e-05	0.00314434	8946	8946	6468	4527	2824	4914	9702.29	11389.2	6748.81	3549.17	2544.03	4649.62	99.69	UP_Asint_DOWN_Sint
348	TRINITY_DN98655_c0_g1	TRINITY_DN98655_c0_g1_i1	MTDH_UROFA^MTDH_UROFA^Q:1-174,H:201-256^53.448%ID^E:6.26e-11^RecName: Full=Probable NADP-dependent mannitol dehydrogenase;^Eukaryota; Fungi; Dikarya; Basidiomycota; Pucciniomycotina; Pucciniomycetes; Pucciniales; Pucciniaceae; Uromyces	TRINITY_DN98655_c0_g1_i1.p1	MTDH_UROFA^MTDH_UROFA^Q:1-58,H:201-256^53.448%ID^E:2.77e-11^RecName: Full=Probable NADP-dependent mannitol dehydrogenase;^Eukaryota; Fungi; Dikarya; Basidiomycota; Pucciniomycotina; Pucciniomycetes; Pucciniales; Pucciniaceae; Uromyces	.	.	.	GO:0050085^molecular_function^mannitol 2-dehydrogenase (NADP+) activity	.	TRINITY_DN98655_c0_g1	14.3105	7.10519	1.7177	4.13646	3.52706e-05	0.00316432	0	0	0	15	56	25	0	0	0	11.76	50.4482	23.655	99.68	DOWN_Asint_UP_Sint
349	TRINITY_DN19864_c0_g2	TRINITY_DN19864_c0_g2_i1	.	TRINITY_DN19864_c0_g2_i1.p1	.	.	.	.	.	.	TRINITY_DN19864_c0_g2	8.77645	6.40157	1.54989	4.13034	3.62221e-05	0.00323111	0	0	0	27	15	19	0	0	0	21.168	13.5129	17.9778	99.68	DOWN_Asint_UP_Sint
350	TRINITY_DN24606_c0_g2	TRINITY_DN24606_c0_g2_i1	.	TRINITY_DN24606_c0_g2_i1.p1	.	.	.	.	.	.	TRINITY_DN24606_c0_g2	8.11962	-6.65983	1.61224	-4.13079	3.61514e-05	0.00323111	18	9	17	0	0	0	19.5217	11.4579	17.7381	0	0	0	99.68	UP_Asint_DOWN_Sint
351	TRINITY_DN144833_c0_g1	TRINITY_DN144833_c0_g1_i1	.	TRINITY_DN144833_c0_g1_i1.p1	.	.	.	.	.	.	TRINITY_DN144833_c0_g1	8.14696	6.29319	1.52773	4.1193	3.80017e-05	0.00335156	0	0	0	20	19	17	0	0	0	15.68	17.1164	16.0854	99.66	DOWN_Asint_UP_Sint
352	TRINITY_DN19818_c0_g2	TRINITY_DN19818_c0_g2_i1	.	.	.	.	.	.	.	.	TRINITY_DN19818_c0_g2	8.14696	6.29319	1.52773	4.1193	3.80017e-05	0.00335156	0	0	0	20	19	17	0	0	0	15.68	17.1164	16.0854	99.66	DOWN_Asint_UP_Sint
353	TRINITY_DN21207_c0_g1	TRINITY_DN21207_c0_g1_i1	.	TRINITY_DN21207_c0_g1_i1.p1	.	.	.	.	.	.	TRINITY_DN21207_c0_g1	14.8016	-7.52571	1.82625	-4.12086	3.7746e-05	0.00335156	12	12	58	0	0	0	13.0145	15.2773	60.5181	0	0	0	99.66	UP_Asint_DOWN_Sint
354	TRINITY_DN23913_c0_g1	TRINITY_DN23913_c0_g1_i1	.	TRINITY_DN23913_c0_g1_i1.p1	.	.	.	.	.	.	TRINITY_DN23913_c0_g1	8.14696	6.29319	1.52773	4.1193	3.80017e-05	0.00335156	0	0	0	20	19	17	0	0	0	15.68	17.1164	16.0854	99.66	DOWN_Asint_UP_Sint
355	TRINITY_DN185722_c0_g1	TRINITY_DN185722_c0_g1_i1	NDBAB_ARATH^NDBAB_ARATH^Q:70-234,H:10-65^55.357%ID^E:2.59e-14^RecName: Full=NADH dehydrogenase [ubiquinone] 1 beta subcomplex subunit 10-B;^Eukaryota; Viridiplantae; Streptophyta; Embryophyta; Tracheophyta; Spermatophyta; Magnoliophyta; eudicotyledons; Gunneridae; Pentapetalae; rosids; malvids; Brassicales; Brassicaceae; Camelineae; Arabidopsis	TRINITY_DN185722_c0_g1_i1.p2	NDBAB_ARATH^NDBAB_ARATH^Q:8-62,H:10-65^55.357%ID^E:3e-14^RecName: Full=NADH dehydrogenase [ubiquinone] 1 beta subcomplex subunit 10-B;^Eukaryota; Viridiplantae; Streptophyta; Embryophyta; Tracheophyta; Spermatophyta; Magnoliophyta; eudicotyledons; Gunneridae; Pentapetalae; rosids; malvids; Brassicales; Brassicaceae; Camelineae; Arabidopsis	.	ENOG4111MMM^NADH dehydrogenase (ubiquinone) 1 beta subcomplex	KEGG:ath:AT3G18410`KO:K03966	GO:0031966^cellular_component^mitochondrial membrane`GO:0005747^cellular_component^mitochondrial respiratory chain complex I`GO:0005739^cellular_component^mitochondrion`GO:0045271^cellular_component^respiratory chain complex I`GO:0055114^biological_process^obsolete oxidation-reduction process`GO:0009853^biological_process^photorespiration	.	TRINITY_DN185722_c0_g1	13.1135	6.98181	1.69906	4.10922	3.96994e-05	0.00349142	0	0	0	56	26	12	0	0	0	43.9041	23.4224	11.3544	99.65	DOWN_Asint_UP_Sint
356	TRINITY_DN36248_c0_g2	TRINITY_DN36248_c0_g2_i1	.	TRINITY_DN36248_c0_g2_i1.p1	.	.	.	.	.	.	TRINITY_DN36248_c0_g2	12.8045	6.94756	1.69205	4.10601	4.02549e-05	0.00353033	0	0	0	58	18	16	0	0	0	45.4721	16.2155	15.1392	99.65	DOWN_Asint_UP_Sint
357	TRINITY_DN239792_c0_g1	TRINITY_DN239792_c0_g1_i1	.	TRINITY_DN239792_c0_g1_i1.p2	.	.	.	.	.	.	TRINITY_DN239792_c0_g1	10.411	6.6466	1.6246	4.09121	4.29122e-05	0.00375283	0	0	0	19	36	16	0	0	0	14.896	32.431	15.1392	99.62	DOWN_Asint_UP_Sint
358	TRINITY_DN16679_c0_g1	TRINITY_DN16679_c0_g1_i1	.	.	.	.	.	.	.	.	TRINITY_DN16679_c0_g1	11.2526	6.75752	1.65495	4.08322	4.44158e-05	0.00387348	0	0	0	14	26	35	0	0	0	10.976	23.4224	33.1169	99.61	DOWN_Asint_UP_Sint
359	TRINITY_DN48497_c0_g1	TRINITY_DN48497_c0_g1_i1	.	TRINITY_DN48497_c0_g1_i1.p2	.	PF07896.15^DUF1674^Protein of unknown function (DUF1674)^40-71^E:2.1e-05	.	.	.	.	TRINITY_DN48497_c0_g1	7.98926	6.26516	1.53657	4.07738	4.55466e-05	0.00396104	0	0	0	20	19	16	0	0	0	15.68	17.1164	15.1392	99.6	DOWN_Asint_UP_Sint
360	TRINITY_DN14311_c0_g1	TRINITY_DN14311_c0_g1_i2	.	TRINITY_DN14311_c0_g1_i2.p1	.	.	.	.	.	.	TRINITY_DN14311_c0_g1	14.7256	7.14884	1.75369	4.07646	4.57259e-05	0.00396558	0	0	0	70	13	23	0	0	0	54.8801	11.7112	21.7626	99.6	DOWN_Asint_UP_Sint
361	TRINITY_DN8386_c0_g2	TRINITY_DN8386_c0_g2_i1	.	.	.	.	.	.	.	.	TRINITY_DN8386_c0_g2	9.63544	6.53394	1.60535	4.0701	4.6993e-05	0.00406418	0	0	0	18	17	30	0	0	0	14.112	15.3146	28.386	99.59	DOWN_Asint_UP_Sint
362	TRINITY_DN26868_c0_g2	TRINITY_DN26868_c0_g2_i1	.	TRINITY_DN26868_c0_g2_i1.p1	.	PF06911.15^Senescence^Senescence domain^2-71^E:8e-08	.	.	.	.	TRINITY_DN26868_c0_g2	9.75261	6.55479	1.61083	4.06921	4.71727e-05	0.00406845	0	0	0	37	17	15	0	0	0	29.008	15.3146	14.193	99.59	DOWN_Asint_UP_Sint
363	TRINITY_DN9754_c0_g1	TRINITY_DN9754_c0_g1_i1	BEBT_TOBAC^BEBT_TOBAC^Q:19-1347,H:4-441^57.812%ID^E:2.15e-176^RecName: Full=Benzyl alcohol O-benzoyltransferase;^Eukaryota; Viridiplantae; Streptophyta; Embryophyta; Tracheophyta; Spermatophyta; Magnoliophyta; eudicotyledons; Gunneridae; Pentapetalae; asterids; lamiids; Solanales; Solanaceae; Nicotianoideae; Nicotianeae; Nicotiana	TRINITY_DN9754_c0_g1_i1.p1	BEBT_TOBAC^BEBT_TOBAC^Q:7-449,H:4-441^57.812%ID^E:8.54e-178^RecName: Full=Benzyl alcohol O-benzoyltransferase;^Eukaryota; Viridiplantae; Streptophyta; Embryophyta; Tracheophyta; Spermatophyta; Magnoliophyta; eudicotyledons; Gunneridae; Pentapetalae; asterids; lamiids; Solanales; Solanaceae; Nicotianoideae; Nicotianeae; Nicotiana	PF02458.18^Transferase^Transferase family^21-448^E:2.2e-80	.	KEGG:nta:107814928`KO:K19861	GO:0016747^molecular_function^acyltransferase activity, transferring groups other than amino-acyl groups	GO:0016747^molecular_function^acyltransferase activity, transferring groups other than amino-acyl groups	TRINITY_DN9754_c0_g1	44.5324	-1.44525	0.356455	-4.05452	5.02377e-05	0.00432086	54	60	58	30	22	30	58.5651	76.3863	60.5181	23.52	19.8189	28.386	99.57	UP_Asint_DOWN_Sint
364	TRINITY_DN1945_c0_g1	TRINITY_DN1945_c0_g1_i1	.	TRINITY_DN1945_c0_g1_i1.p1	.	.	.	.	.	.	TRINITY_DN1945_c0_g1	418.583	0.704915	0.174011	4.05099	5.10007e-05	0.00437443	256	239	357	639	581	563	277.642	304.272	372.499	500.977	523.4	532.71	99.56	DOWN_Asint_UP_Sint
365	TRINITY_DN181837_c0_g1	TRINITY_DN181837_c0_g1_i1	.	TRINITY_DN181837_c0_g1_i1.p1	.	.	.	.	.	.	TRINITY_DN181837_c0_g1	7.83912	6.23785	1.54048	4.04928	5.13746e-05	0.00438242	0	0	0	20	18	16	0	0	0	15.68	16.2155	15.1392	99.56	DOWN_Asint_UP_Sint
366	TRINITY_DN188170_c0_g1	TRINITY_DN188170_c0_g1_i1	.	TRINITY_DN188170_c0_g1_i1.p1	.	.	.	.	.	.	TRINITY_DN188170_c0_g1	7.83912	6.23785	1.54048	4.04928	5.13746e-05	0.00438242	0	0	0	20	18	16	0	0	0	15.68	16.2155	15.1392	99.56	DOWN_Asint_UP_Sint
367	TRINITY_DN139599_c0_g1	TRINITY_DN139599_c0_g1_i1	.	TRINITY_DN139599_c0_g1_i1.p1	ATL41_ARATH^ATL41_ARATH^Q:41-102,H:1-70^47.945%ID^E:5e-08^RecName: Full=E3 ubiquitin-protein ligase ATL41;^Eukaryota; Viridiplantae; Streptophyta; Embryophyta; Tracheophyta; Spermatophyta; Magnoliophyta; eudicotyledons; Gunneridae; Pentapetalae; rosids; malvids; Brassicales; Brassicaceae; Camelineae; Arabidopsis	.	ENOG41121N2^zinc ion binding	KEGG:ath:AT2G42360`KO:K19038	GO:0016021^cellular_component^integral component of membrane`GO:0046872^molecular_function^metal ion binding`GO:0004842^molecular_function^ubiquitin-protein transferase activity`GO:0016567^biological_process^protein ubiquitination	.	TRINITY_DN139599_c0_g1	9.01772	-6.81088	1.68298	-4.04692	5.18965e-05	0.00441488	11	11	27	0	0	0	11.9299	14.0042	28.1722	0	0	0	99.56	UP_Asint_DOWN_Sint
368	TRINITY_DN23069_c0_g4	TRINITY_DN23069_c0_g4_i1	ADT_DROME^ADT_DROME^Q:2-262,H:91-178^69.318%ID^E:8.25e-27^RecName: Full=ADP,ATP carrier protein;^Eukaryota; Metazoa; Ecdysozoa; Arthropoda; Hexapoda; Insecta; Pterygota; Neoptera; Holometabola; Diptera; Brachycera; Muscomorpha; Ephydroidea; Drosophilidae; Drosophila; Sophophora	TRINITY_DN23069_c0_g4_i1.p1	ADT_DROME^ADT_DROME^Q:1-87,H:91-178^69.318%ID^E:2.93e-35^RecName: Full=ADP,ATP carrier protein;^Eukaryota; Metazoa; Ecdysozoa; Arthropoda; Hexapoda; Insecta; Pterygota; Neoptera; Holometabola; Diptera; Brachycera; Muscomorpha; Ephydroidea; Drosophilidae; Drosophila; Sophophora	PF00153.30^Mito_carr^Mitochondrial carrier protein^37-87^E:3.7e-08	ENOG410XNW0^transmembrane transport	KEGG:dme:Dmel_CG16944`KO:K05863	GO:0016021^cellular_component^integral component of membrane`GO:0005743^cellular_component^mitochondrial inner membrane`GO:0005739^cellular_component^mitochondrion`GO:0045202^cellular_component^synapse`GO:0005471^molecular_function^ATP:ADP antiporter activity`GO:0001508^biological_process^action potential`GO:0015866^biological_process^ADP transport`GO:0015867^biological_process^ATP transport`GO:0…	.	TRINITY_DN23069_c0_g4	10.3355	-7.00338	1.73126	-4.04525	5.22679e-05	0.00443439	18	26	9	0	0	0	19.5217	33.1007	9.39074	0	0	0	99.56	UP_Asint_DOWN_Sint
369	TRINITY_DN49607_c0_g1	TRINITY_DN49607_c0_g1_i1	.	TRINITY_DN49607_c0_g1_i1.p1	.	.	.	.	.	.	TRINITY_DN49607_c0_g1	13.2132	6.98974	1.72844	4.04395	5.25585e-05	0.00444696	0	0	0	12	45	31	0	0	0	9.40801	40.5387	29.3322	99.56	DOWN_Asint_UP_Sint
370	TRINITY_DN2029_c0_g1	TRINITY_DN2029_c0_g1_i6	CSLG2_ARATH^CSLG2_ARATH^Q:203-2404,H:4-710^36.884%ID^E:3.53e-153^RecName: Full=Cellulose synthase-like protein G2;^Eukaryota; Viridiplantae; Streptophyta; Embryophyta; Tracheophyta; Spermatophyta; Magnoliophyta; eudicotyledons; Gunneridae; Pentapetalae; rosids; malvids; Brassicales; Brassicaceae; Camelineae; Arabidopsis	TRINITY_DN2029_c0_g1_i6.p1	CSLG2_ARATH^CSLG2_ARATH^Q:9-742,H:4-710^37.15%ID^E:7.61e-162^RecName: Full=Cellulose synthase-like protein G2;^Eukaryota; Viridiplantae; Streptophyta; Embryophyta; Tracheophyta; Spermatophyta; Magnoliophyta; eudicotyledons; Gunneridae; Pentapetalae; rosids; malvids; Brassicales; Brassicaceae; Camelineae; Arabidopsis	PF03552.17^Cellulose_synt^Cellulose synthase^108-394^E:2.5e-77`PF03552.17^Cellulose_synt^Cellulose synthase^397-746^E:3e-60	COG1215^Glycosyl transferase, family 2	KEGG:ath:AT4G24000	GO:0005794^cellular_component^Golgi apparatus`GO:0000139^cellular_component^Golgi membrane`GO:0016021^cellular_component^integral component of membrane`GO:0005886^cellular_component^plasma membrane`GO:0005802^cellular_component^trans-Golgi network`GO:0016760^molecular_function^cellulose synthase (UDP-forming) activity`GO:0016759^molecular_function^cellulose synthase activity`GO:0071555^biological…	GO:0016760^molecular_function^cellulose synthase (UDP-forming) activity`GO:0030244^biological_process^cellulose biosynthetic process`GO:0016020^cellular_component^membrane	TRINITY_DN2029_c0_g1	171.372	0.998767	0.247195	4.0404	5.33592e-05	0.00449677	88	96	120	249	250	280	95.4395	122.218	125.21	195.216	225.215	264.936	99.55	DOWN_Asint_UP_Sint
371	TRINITY_DN6810_c0_g2	TRINITY_DN6810_c0_g2_i1	Y1133_ARATH^Y1133_ARATH^Q:1-213,H:771-839^45.07%ID^E:6.86e-14^RecName: Full=G-type lectin S-receptor-like serine/threonine-protein kinase At1g11330;^Eukaryota; Viridiplantae; Streptophyta; Embryophyta; Tracheophyta; Spermatophyta; Magnoliophyta; eudicotyledons; Gunneridae; Pentapetalae; rosids; malvids; Brassicales; Brassicaceae; Camelineae; Arabidopsis	TRINITY_DN6810_c0_g2_i1.p1	Y1133_ARATH^Y1133_ARATH^Q:1-71,H:771-839^45.07%ID^E:6.17e-14^RecName: Full=G-type lectin S-receptor-like serine/threonine-protein kinase At1g11330;^Eukaryota; Viridiplantae; Streptophyta; Embryophyta; Tracheophyta; Spermatophyta; Magnoliophyta; eudicotyledons; Gunneridae; Pentapetalae; rosids; malvids; Brassicales; Brassicaceae; Camelineae; Arabidopsis	PF11883.11^DUF3403^Domain of unknown function (DUF3403)^27-71^E:5.5e-09	COG0515^Serine Threonine protein kinase	KEGG:ath:AT1G11330	GO:0016021^cellular_component^integral component of membrane`GO:0005886^cellular_component^plasma membrane`GO:0005524^molecular_function^ATP binding`GO:0005516^molecular_function^calmodulin binding`GO:0030246^molecular_function^carbohydrate binding`GO:0004674^molecular_function^protein serine/threonine kinase activity`GO:0006468^biological_process^protein phosphorylation`GO:0048544^biological_pro…	GO:0004674^molecular_function^protein serine/threonine kinase activity	TRINITY_DN6810_c0_g2	10.1032	6.60339	1.63447	4.04007	5.34352e-05	0.00449677	0	0	0	19	35	15	0	0	0	14.896	31.5301	14.193	99.55	DOWN_Asint_UP_Sint
372	TRINITY_DN35728_c0_g1	TRINITY_DN35728_c0_g1_i2	.	TRINITY_DN35728_c0_g1_i2.p1	.	.	.	.	.	.	TRINITY_DN35728_c0_g1	9.668	6.53871	1.61979	4.03676	5.41943e-05	0.00454839	0	0	0	14	27	24	0	0	0	10.976	24.3232	22.7088	99.55	DOWN_Asint_UP_Sint
373	TRINITY_DN154805_c0_g1	TRINITY_DN154805_c0_g1_i1	.	.	.	.	.	.	.	.	TRINITY_DN154805_c0_g1	13.1136	6.97959	1.73034	4.03366	5.4915e-05	0.00459652	0	0	0	19	54	16	0	0	0	14.896	48.6465	15.1392	99.54	DOWN_Asint_UP_Sint
374	TRINITY_DN116160_c0_g1	TRINITY_DN116160_c0_g1_i1	PPR21_ARATH^PPR21_ARATH^Q:46-228,H:39-100^43.548%ID^E:6.02e-07^RecName: Full=Pentatricopeptide repeat-containing protein At1g08070, chloroplastic {ECO:0000305};^Eukaryota; Viridiplantae; Streptophyta; Embryophyta; Tracheophyta; Spermatophyta; Magnoliophyta; eudicotyledons; Gunneridae; Pentapetalae; rosids; malvids; Brassicales; Brassicaceae; Camelineae; Arabidopsis	TRINITY_DN116160_c0_g1_i1.p1	PPR21_ARATH^PPR21_ARATH^Q:16-76,H:39-100^43.548%ID^E:5.41e-07^RecName: Full=Pentatricopeptide repeat-containing protein At1g08070, chloroplastic {ECO:0000305};^Eukaryota; Viridiplantae; Streptophyta; Embryophyta; Tracheophyta; Spermatophyta; Magnoliophyta; eudicotyledons; Gunneridae; Pentapetalae; rosids; malvids; Brassicales; Brassicaceae; Camelineae; Arabidopsis	.	ENOG410Z7Z7^Pentatricopeptide repeat-containing protein	KEGG:ath:AT1G08070	GO:0009507^cellular_component^chloroplast`GO:0008270^molecular_function^zinc ion binding`GO:0031425^biological_process^chloroplast RNA processing`GO:0006397^biological_process^mRNA processing`GO:0009451^biological_process^RNA modification	.	TRINITY_DN116160_c0_g1	8.40436	-6.70813	1.67051	-4.01561	5.92924e-05	0.00490814	23	11	11	0	0	0	24.9444	14.0042	11.4776	0	0	0	99.51	UP_Asint_DOWN_Sint
375	TRINITY_DN18490_c0_g1	TRINITY_DN18490_c0_g1_i1	LRK71_ARATH^LRK71_ARATH^Q:402-34,H:20-176^37.58%ID^E:1.52e-28^RecName: Full=L-type lectin-domain containing receptor kinase VII.1;^Eukaryota; Viridiplantae; Streptophyta; Embryophyta; Tracheophyta; Spermatophyta; Magnoliophyta; eudicotyledons; Gunneridae; Pentapetalae; rosids; malvids; Brassicales; Brassicaceae; Camelineae; Arabidopsis	TRINITY_DN18490_c0_g1_i1.p1	LRK71_ARATH^LRK71_ARATH^Q:11-133,H:20-176^37.58%ID^E:1.37e-28^RecName: Full=L-type lectin-domain containing receptor kinase VII.1;^Eukaryota; Viridiplantae; Streptophyta; Embryophyta; Tracheophyta; Spermatophyta; Magnoliophyta; eudicotyledons; Gunneridae; Pentapetalae; rosids; malvids; Brassicales; Brassicaceae; Camelineae; Arabidopsis	PF00139.22^Lectin_legB^Legume lectin domain^12-110^E:1.6e-23	COG0515^Serine Threonine protein kinase	KEGG:ath:AT4G04960	GO:0016021^cellular_component^integral component of membrane`GO:0005886^cellular_component^plasma membrane`GO:0005524^molecular_function^ATP binding`GO:0030246^molecular_function^carbohydrate binding`GO:0004675^molecular_function^transmembrane receptor protein serine/threonine kinase activity`GO:0006952^biological_process^defense response`GO:0042742^biological_process^defense response to bacteriu…	GO:0030246^molecular_function^carbohydrate binding	TRINITY_DN18490_c0_g1	14.1702	-2.56502	0.638846	-4.01509	5.9424e-05	0.00490814	21	22	21	4	6	4	22.7753	28.0083	21.9117	3.136	5.40517	3.78479	99.51	UP_Asint_DOWN_Sint
376	TRINITY_DN192107_c0_g1	TRINITY_DN192107_c0_g1_i1	.	TRINITY_DN192107_c0_g1_i1.p1	.	.	.	.	.	.	TRINITY_DN192107_c0_g1	7.70845	6.2134	1.54723	4.01582	5.92385e-05	0.00490814	0	0	0	19	18	16	0	0	0	14.896	16.2155	15.1392	99.51	DOWN_Asint_UP_Sint
377	TRINITY_DN240741_c0_g1	TRINITY_DN240741_c0_g1_i1	.	TRINITY_DN240741_c0_g1_i1.p1	.	.	.	.	.	.	TRINITY_DN240741_c0_g1	7.70845	6.2134	1.54723	4.01582	5.92385e-05	0.00490814	0	0	0	19	18	16	0	0	0	14.896	16.2155	15.1392	99.51	DOWN_Asint_UP_Sint
378	TRINITY_DN6838_c0_g1	TRINITY_DN6838_c0_g1_i2	SWET3_ARATH^SWET3_ARATH^Q:138-884,H:1-252^57.937%ID^E:2.06e-95^RecName: Full=Bidirectional sugar transporter SWEET3 {ECO:0000303|PubMed:21107422};^Eukaryota; Viridiplantae; Streptophyta; Embryophyta; Tracheophyta; Spermatophyta; Magnoliophyta; eudicotyledons; Gunneridae; Pentapetalae; rosids; malvids; Brassicales; Brassicaceae; Camelineae; Arabidopsis	TRINITY_DN6838_c0_g1_i2.p1	SWET3_ARATH^SWET3_ARATH^Q:1-249,H:1-252^57.937%ID^E:1.89e-104^RecName: Full=Bidirectional sugar transporter SWEET3 {ECO:0000303|PubMed:21107422};^Eukaryota; Viridiplantae; Streptophyta; Embryophyta; Tracheophyta; Spermatophyta; Magnoliophyta; eudicotyledons; Gunneridae; Pentapetalae; rosids; malvids; Brassicales; Brassicaceae; Camelineae; Arabidopsis	PF03083.19^MtN3_slv^Sugar efflux transporter for intercellular exchange^9-95^E:7.9e-16`PF03083.19^MtN3_slv^Sugar efflux transporter for intercellular exchange^133-215^E:6.4e-21	ENOG4111M4R^sugar transporter	KEGG:ath:AT5G53190`KO:K15382	GO:0005887^cellular_component^integral component of plasma membrane`GO:0051119^molecular_function^sugar transmembrane transporter activity	GO:0016021^cellular_component^integral component of membrane	TRINITY_DN6838_c0_g1	239.395	-2.27232	0.565592	-4.01759	5.87967e-05	0.00490814	222	445	367	145	42	100	240.768	566.532	382.933	113.68	37.8362	94.6198	99.51	UP_Asint_DOWN_Sint
379	TRINITY_DN1400_c0_g1	TRINITY_DN1400_c0_g1_i1	MIP1A_ARATH^MIP1A_ARATH^Q:91-471,H:1-117^41.538%ID^E:9.18e-23^RecName: Full=B-box domain protein 30 {ECO:0000303|PubMed:19920209};^Eukaryota; Viridiplantae; Streptophyta; Embryophyta; Tracheophyta; Spermatophyta; Magnoliophyta; eudicotyledons; Gunneridae; Pentapetalae; rosids; malvids; Brassicales; Brassicaceae; Camelineae; Arabidopsis	TRINITY_DN1400_c0_g1_i1.p1	MIP1A_ARATH^MIP1A_ARATH^Q:1-127,H:1-117^41.538%ID^E:3.16e-24^RecName: Full=B-box domain protein 30 {ECO:0000303|PubMed:19920209};^Eukaryota; Viridiplantae; Streptophyta; Embryophyta; Tracheophyta; Spermatophyta; Magnoliophyta; eudicotyledons; Gunneridae; Pentapetalae; rosids; malvids; Brassicales; Brassicaceae; Camelineae; Arabidopsis	PF00643.27^zf-B_box^B-box zinc finger^32-69^E:3.3e-05	ENOG411168W^BBOX	KEGG:ath:AT4G15248	GO:0005634^cellular_component^nucleus`GO:0030674^molecular_function^protein-macromolecule adaptor activity`GO:0008270^molecular_function^zinc ion binding`GO:0007623^biological_process^circadian rhythm`GO:0009909^biological_process^regulation of flower development	GO:0008270^molecular_function^zinc ion binding	TRINITY_DN1400_c0_g1	293.055	1.59824	0.398326	4.01239	6.01081e-05	0.00495155	100	110	180	358	531	595	108.454	140.042	187.815	280.672	478.357	562.988	99.5	DOWN_Asint_UP_Sint
380	TRINITY_DN208658_c0_g1	TRINITY_DN208658_c0_g1_i1	.	TRINITY_DN208658_c0_g1_i1.p1	.	.	.	.	.	.	TRINITY_DN208658_c0_g1	8.32094	6.32344	1.57729	4.00906	6.09614e-05	0.00500862	0	0	0	18	24	15	0	0	0	14.112	21.6207	14.193	99.5	DOWN_Asint_UP_Sint
381	TRINITY_DN29580_c0_g1	TRINITY_DN29580_c0_g1_i2	.	TRINITY_DN29580_c0_g1_i2.p2	.	.	.	.	.	.	TRINITY_DN29580_c0_g1	10.0089	6.59134	1.64478	4.00742	6.13853e-05	0.00503021	0	0	0	30	29	11	0	0	0	23.52	26.125	10.4082	99.5	DOWN_Asint_UP_Sint
382	TRINITY_DN14918_c0_g1	TRINITY_DN14918_c0_g1_i1	RAE1_ARATH^RAE1_ARATH^Q:56-280,H:75-151^53.75%ID^E:9.95e-18^RecName: Full=Protein RAE1 {ECO:0000303|PubMed:21189294};^Eukaryota; Viridiplantae; Streptophyta; Embryophyta; Tracheophyta; Spermatophyta; Magnoliophyta; eudicotyledons; Gunneridae; Pentapetalae; rosids; malvids; Brassicales; Brassicaceae; Camelineae; Arabidopsis	TRINITY_DN14918_c0_g1_i1.p2	RAE1_ARATH^RAE1_ARATH^Q:19-64,H:75-120^73.913%ID^E:3.93e-18^RecName: Full=Protein RAE1 {ECO:0000303|PubMed:21189294};^Eukaryota; Viridiplantae; Streptophyta; Embryophyta; Tracheophyta; Spermatophyta; Magnoliophyta; eudicotyledons; Gunneridae; Pentapetalae; rosids; malvids; Brassicales; Brassicaceae; Camelineae; Arabidopsis	.	ENOG410XQ1M^RAE1 RNA export 1 homolog (S. pombe)	KEGG:ath:AT1G80670`KO:K14298	GO:0080008^cellular_component^Cul4-RING E3 ubiquitin ligase complex`GO:0005829^cellular_component^cytosol`GO:0005635^cellular_component^nuclear envelope`GO:0005643^cellular_component^nuclear pore`GO:0003723^molecular_function^RNA binding`GO:0043130^molecular_function^ubiquitin binding`GO:0051028^biological_process^mRNA transport`GO:0015031^biological_process^protein transport`GO:0000972^biologica…	.	TRINITY_DN14918_c0_g1	16.8784	3.80087	0.949215	4.00422	6.22226e-05	0.00508548	2	2	2	25	60	22	2.16908	2.54621	2.08683	19.6	54.0517	20.8164	99.49	DOWN_Asint_UP_Sint
383	TRINITY_DN197382_c0_g1	TRINITY_DN197382_c0_g1_i1	.	.	.	.	.	.	.	.	TRINITY_DN197382_c0_g1	9.67224	6.54042	1.63451	4.00145	6.29565e-05	0.00512033	0	0	0	18	33	15	0	0	0	14.112	29.7284	14.193	99.49	DOWN_Asint_UP_Sint
384	TRINITY_DN64468_c0_g1	TRINITY_DN64468_c0_g1_i1	RS7_ORYSJ^RS7_ORYSJ^Q:44-235,H:1-65^56.923%ID^E:1.47e-17^RecName: Full=40S ribosomal protein S7;^Eukaryota; Viridiplantae; Streptophyta; Embryophyta; Tracheophyta; Spermatophyta; Magnoliophyta; Liliopsida; Poales; Poaceae; BOP clade; Oryzoideae; Oryzeae; Oryzinae; Oryza; Oryza sativa	TRINITY_DN64468_c0_g1_i1.p1	RS7_ORYSJ^RS7_ORYSJ^Q:15-78,H:1-65^56.923%ID^E:1.32e-17^RecName: Full=40S ribosomal protein S7;^Eukaryota; Viridiplantae; Streptophyta; Embryophyta; Tracheophyta; Spermatophyta; Magnoliophyta; Liliopsida; Poales; Poaceae; BOP clade; Oryzoideae; Oryzeae; Oryzinae; Oryza; Oryza sativa	PF01251.21^Ribosomal_S7e^Ribosomal protein S7e^21-78^E:6.3e-14	ENOG410ZYKB^ribosomal protein S7	KEGG:osa:4338485`KO:K02993	GO:0022627^cellular_component^cytosolic small ribosomal subunit`GO:0032040^cellular_component^small-subunit processome`GO:0003735^molecular_function^structural constituent of ribosome`GO:0042274^biological_process^ribosomal small subunit biogenesis`GO:0006364^biological_process^rRNA processing`GO:0006412^biological_process^translation	GO:0003735^molecular_function^structural constituent of ribosome`GO:0006412^biological_process^translation`GO:0005840^cellular_component^ribosome	TRINITY_DN64468_c0_g1	12.1067	-7.23137	1.80722	-4.00137	6.29771e-05	0.00512033	12	37	12	0	0	0	13.0145	47.1049	12.521	0	0	0	99.49	UP_Asint_DOWN_Sint
385	TRINITY_DN52097_c0_g1	TRINITY_DN52097_c0_g1_i1	.	.	.	.	.	.	.	.	TRINITY_DN52097_c0_g1	10.818	6.70289	1.68288	3.98299	6.80543e-05	0.00551876	0	0	0	27	37	11	0	0	0	21.168	33.3319	10.4082	99.45	DOWN_Asint_UP_Sint
386	TRINITY_DN25872_c1_g1	TRINITY_DN25872_c1_g1_i1	.	.	.	.	.	.	.	.	TRINITY_DN25872_c1_g1	7.0143	-6.4454	1.62087	-3.9765	6.99358e-05	0.00565665	12	13	12	0	0	0	13.0145	16.5504	12.521	0	0	0	99.43	UP_Asint_DOWN_Sint
387	TRINITY_DN19434_c0_g6	TRINITY_DN19434_c0_g6_i1	.	TRINITY_DN19434_c0_g6_i1.p1	.	.	.	.	.	.	TRINITY_DN19434_c0_g6	12.5348	6.91342	1.74298	3.96642	7.29588e-05	0.00588591	0	0	0	11	34	38	0	0	0	8.62401	30.6293	35.9555	99.41	DOWN_Asint_UP_Sint
388	TRINITY_DN142470_c0_g1	TRINITY_DN142470_c0_g1_i1	.	TRINITY_DN142470_c0_g1_i1.p1	.	.	.	.	.	.	TRINITY_DN142470_c0_g1	9.18343	6.46808	1.63165	3.96413	7.36639e-05	0.00592748	0	0	0	35	16	14	0	0	0	27.44	14.4138	13.2468	99.41	DOWN_Asint_UP_Sint
389	TRINITY_DN10952_c0_g6	TRINITY_DN10952_c0_g6_i1	.	.	.	.	.	.	.	.	TRINITY_DN10952_c0_g6	13.42	7.01516	1.77144	3.96015	7.49034e-05	0.00601172	0	0	0	63	23	11	0	0	0	49.3921	20.7198	10.4082	99.4	DOWN_Asint_UP_Sint
390	TRINITY_DN92061_c0_g1	TRINITY_DN92061_c0_g1_i1	.	.	.	.	.	.	.	.	TRINITY_DN92061_c0_g1	8.66845	6.38322	1.61685	3.94793	7.88289e-05	0.00631056	0	0	0	26	12	22	0	0	0	20.384	10.8103	20.8164	99.37	DOWN_Asint_UP_Sint
391	TRINITY_DN30502_c0_g1	TRINITY_DN30502_c0_g1_i1	.	TRINITY_DN30502_c0_g1_i1.p1	.	.	.	.	.	.	TRINITY_DN30502_c0_g1	6.80212	-6.4015	1.62301	-3.94421	8.00646e-05	0.00637677	12	12	12	0	0	0	13.0145	15.2773	12.521	0	0	0	99.36	UP_Asint_DOWN_Sint
392	TRINITY_DN50305_c0_g1	TRINITY_DN50305_c0_g1_i1	.	.	.	.	.	.	.	.	TRINITY_DN50305_c0_g1	6.80212	-6.4015	1.62301	-3.94421	8.00646e-05	0.00637677	12	12	12	0	0	0	13.0145	15.2773	12.521	0	0	0	99.36	UP_Asint_DOWN_Sint
393	TRINITY_DN104129_c0_g1	TRINITY_DN104129_c0_g1_i1	.	.	.	.	.	.	.	.	TRINITY_DN104129_c0_g1	9.01629	6.44073	1.63431	3.94096	8.11578e-05	0.00639856	0	0	0	27	25	11	0	0	0	21.168	22.5215	10.4082	99.36	DOWN_Asint_UP_Sint
394	TRINITY_DN136708_c0_g1	TRINITY_DN136708_c0_g1_i1	.	TRINITY_DN136708_c0_g1_i1.p1	.	.	.	.	.	.	TRINITY_DN136708_c0_g1	7.40061	6.15484	1.5617	3.94111	8.1106e-05	0.00639856	0	0	0	19	17	15	0	0	0	14.896	15.3146	14.193	99.36	DOWN_Asint_UP_Sint
395	TRINITY_DN19301_c0_g1	TRINITY_DN19301_c0_g1_i1	.	TRINITY_DN19301_c0_g1_i1.p1	.	.	.	.	.	.	TRINITY_DN19301_c0_g1	7.40061	6.15484	1.5617	3.94111	8.1106e-05	0.00639856	0	0	0	19	17	15	0	0	0	14.896	15.3146	14.193	99.36	DOWN_Asint_UP_Sint
396	TRINITY_DN41331_c0_g1	TRINITY_DN41331_c0_g1_i1	.	TRINITY_DN41331_c0_g1_i1.p1	.	.	.	.	.	.	TRINITY_DN41331_c0_g1	7.40061	6.15484	1.5617	3.94111	8.1106e-05	0.00639856	0	0	0	19	17	15	0	0	0	14.896	15.3146	14.193	99.36	DOWN_Asint_UP_Sint
397	TRINITY_DN3654_c0_g1	TRINITY_DN3654_c0_g1_i1	PTR33_ARATH^PTR33_ARATH^Q:215-1870,H:6-560^76.937%ID^E:0^RecName: Full=Protein NRT1/ PTR FAMILY 6.4;^Eukaryota; Viridiplantae; Streptophyta; Embryophyta; Tracheophyta; Spermatophyta; Magnoliophyta; eudicotyledons; Gunneridae; Pentapetalae; rosids; malvids; Brassicales; Brassicaceae; Camelineae; Arabidopsis	TRINITY_DN3654_c0_g1_i1.p1	PTR33_ARATH^PTR33_ARATH^Q:5-556,H:6-560^76.937%ID^E:0^RecName: Full=Protein NRT1/ PTR FAMILY 6.4;^Eukaryota; Viridiplantae; Streptophyta; Embryophyta; Tracheophyta; Spermatophyta; Magnoliophyta; eudicotyledons; Gunneridae; Pentapetalae; rosids; malvids; Brassicales; Brassicaceae; Camelineae; Arabidopsis	PF00854.24^PTR2^POT family^101-514^E:2.1e-108	COG3104^transporter	KEGG:ath:AT3G21670	GO:0016021^cellular_component^integral component of membrane`GO:0035673^molecular_function^oligopeptide transmembrane transporter activity`GO:1904680^molecular_function^peptide transmembrane transporter activity`GO:0015333^molecular_function^peptide:proton symporter activity`GO:0042128^biological_process^nitrate assimilation	GO:0022857^molecular_function^transmembrane transporter activity`GO:0055085^biological_process^transmembrane transport`GO:0016020^cellular_component^membrane	TRINITY_DN3654_c0_g1	358.047	0.783359	0.199014	3.93619	8.27842e-05	0.00651034	253	194	257	651	530	392	274.389	246.982	268.158	510.385	477.456	370.91	99.35	DOWN_Asint_UP_Sint
398	TRINITY_DN100132_c0_g1	TRINITY_DN100132_c0_g1_i1	.	TRINITY_DN100132_c0_g1_i1.p1	.	.	.	.	.	.	TRINITY_DN100132_c0_g1	11.2741	6.76404	1.7219	3.92823	8.55727e-05	0.0067009	0	0	0	51	16	14	0	0	0	39.9841	14.4138	13.2468	99.33	DOWN_Asint_UP_Sint
399	TRINITY_DN27186_c0_g1	TRINITY_DN27186_c0_g1_i1	RL24A_SCHPO^RL24A_SCHPO^Q:3-98,H:69-100^68.75%ID^E:1.92e-07^RecName: Full=60S ribosomal protein L24-A;^Eukaryota; Fungi; Dikarya; Ascomycota; Taphrinomycotina; Schizosaccharomycetes; Schizosaccharomycetales; Schizosaccharomycetaceae; Schizosaccharomyces	TRINITY_DN27186_c0_g1_i1.p3	RL24_GILMI^RL24_GILMI^Q:1-60,H:69-125^58.333%ID^E:4e-11^RecName: Full=60S ribosomal protein L24;^Eukaryota; Metazoa; Chordata; Craniata; Vertebrata; Euteleostomi; Actinopterygii; Neopterygii; Teleostei; Neoteleostei; Acanthomorphata; Gobiaria; Gobiiformes; Gobioidei; Gobiidae; Gobionellinae; Gillichthys	.	.	.	GO:0005840^cellular_component^ribosome	.	TRINITY_DN27186_c0_g1	10.1152	6.60426	1.68131	3.92805	8.56365e-05	0.0067009	0	0	0	13	34	21	0	0	0	10.192	30.6293	19.8702	99.33	DOWN_Asint_UP_Sint
400	TRINITY_DN143238_c0_g1	TRINITY_DN143238_c0_g1_i1	.	TRINITY_DN143238_c0_g1_i1.p2	.	.	.	.	.	.	TRINITY_DN143238_c0_g1	7.86894	-6.61286	1.68449	-3.92573	8.64658e-05	0.00674887	21	11	10	0	0	0	22.7753	14.0042	10.4342	0	0	0	99.33	UP_Asint_DOWN_Sint
401	TRINITY_DN4717_c0_g1	TRINITY_DN4717_c0_g1_i6	DXS_CAPAN^DXS_CAPAN^Q:215-2374,H:1-719^86.999%ID^E:0^RecName: Full=Probable 1-deoxy-D-xylulose-5-phosphate synthase, chloroplastic;^Eukaryota; Viridiplantae; Streptophyta; Embryophyta; Tracheophyta; Spermatophyta; Magnoliophyta; eudicotyledons; Gunneridae; Pentapetalae; asterids; lamiids; Solanales; Solanaceae; Solanoideae; Capsiceae; Capsicum	TRINITY_DN4717_c0_g1_i6.p1	DXS_CAPAN^DXS_CAPAN^Q:1-720,H:1-719^86.999%ID^E:0^RecName: Full=Probable 1-deoxy-D-xylulose-5-phosphate synthase, chloroplastic;^Eukaryota; Viridiplantae; Streptophyta; Embryophyta; Tracheophyta; Spermatophyta; Magnoliophyta; eudicotyledons; Gunneridae; Pentapetalae; asterids; lamiids; Solanales; Solanaceae; Solanoideae; Capsiceae; Capsicum	PF13292.9^DXP_synthase_N^1-deoxy-D-xylulose-5-phosphate synthase^77-362^E:4.6e-112`PF00676.23^E1_dh^Dehydrogenase E1 component^187-248^E:3.1e-05`PF02779.27^Transket_pyr^Transketolase, pyrimidine binding domain^399-560^E:3.9e-42`PF02780.23^Transketolase_C^Transketolase, C-terminal domain^578-701^E:8e-30	.	.	GO:0009507^cellular_component^chloroplast`GO:0008661^molecular_function^1-deoxy-D-xylulose-5-phosphate synthase activity`GO:0046872^molecular_function^metal ion binding`GO:0052865^biological_process^1-deoxy-D-xylulose 5-phosphate biosynthetic process`GO:0016114^biological_process^terpenoid biosynthetic process`GO:0009228^biological_process^thiamine biosynthetic process	GO:0008661^molecular_function^1-deoxy-D-xylulose-5-phosphate synthase activity`GO:0016114^biological_process^terpenoid biosynthetic process`GO:0016624^molecular_function^oxidoreductase activity, acting on the aldehyde or oxo group of donors, disulfide as acceptor	TRINITY_DN4717_c0_g1	227.739	-1.4113	0.359921	-3.92114	8.81318e-05	0.00686176	343	248	293	224	92	121	371.997	315.73	305.721	175.616	82.8792	114.49	99.31	UP_Asint_DOWN_Sint
402	TRINITY_DN28734_c0_g1	TRINITY_DN28734_c0_g1_i1	CAAT5_ARATH^CAAT5_ARATH^Q:246-1,H:140-221^82.927%ID^E:1.71e-28^RecName: Full=Cationic amino acid transporter 5;^Eukaryota; Viridiplantae; Streptophyta; Embryophyta; Tracheophyta; Spermatophyta; Magnoliophyta; eudicotyledons; Gunneridae; Pentapetalae; rosids; malvids; Brassicales; Brassicaceae; Camelineae; Arabidopsis	TRINITY_DN28734_c0_g1_i1.p1	CAAT5_ARATH^CAAT5_ARATH^Q:1-82,H:140-221^82.927%ID^E:4.49e-38^RecName: Full=Cationic amino acid transporter 5;^Eukaryota; Viridiplantae; Streptophyta; Embryophyta; Tracheophyta; Spermatophyta; Magnoliophyta; eudicotyledons; Gunneridae; Pentapetalae; rosids; malvids; Brassicales; Brassicaceae; Camelineae; Arabidopsis	.	COG0531^amino acid	KEGG:ath:AT2G34960	GO:0016021^cellular_component^integral component of membrane`GO:0005886^cellular_component^plasma membrane`GO:0005313^molecular_function^L-glutamate transmembrane transporter activity`GO:0015189^molecular_function^L-lysine transmembrane transporter activity`GO:0051938^biological_process^L-glutamate import	.	TRINITY_DN28734_c0_g1	14.6966	4.689	1.19639	3.91928	8.88143e-05	0.00689769	0	0	3	32	34	31	0	0	3.13025	25.088	30.6293	29.3322	99.31	DOWN_Asint_UP_Sint
403	TRINITY_DN232576_c0_g1	TRINITY_DN232576_c0_g1_i1	.	TRINITY_DN232576_c0_g1_i1.p1	.	.	.	.	.	.	TRINITY_DN232576_c0_g1	7.10763	-6.46626	1.65098	-3.91662	8.97975e-05	0.00695675	17	10	11	0	0	0	18.4372	12.731	11.4776	0	0	0	99.3	UP_Asint_DOWN_Sint
404	TRINITY_DN15809_c0_g1	TRINITY_DN15809_c0_g1_i1	.	TRINITY_DN15809_c0_g1_i1.p1	.	.	.	.	.	.	TRINITY_DN15809_c0_g1	8.77196	6.40191	1.63504	3.91544	9.02407e-05	0.00697377	0	0	0	33	15	14	0	0	0	25.872	13.5129	13.2468	99.3	DOWN_Asint_UP_Sint
405	TRINITY_DN138032_c0_g1	TRINITY_DN138032_c0_g1_i1	KATG_NEOFI^KATG_NEOFI^Q:2-220,H:275-347^80.822%ID^E:2.61e-35^RecName: Full=Catalase-peroxidase {ECO:0000255|HAMAP-Rule:MF_03108};^Eukaryota; Fungi; Dikarya; Ascomycota; Pezizomycotina; Eurotiomycetes; Eurotiomycetidae; Eurotiales; Aspergillaceae; Aspergillus	TRINITY_DN138032_c0_g1_i1.p3	KATG_NEOFI^KATG_NEOFI^Q:1-73,H:275-347^80.822%ID^E:2.35e-35^RecName: Full=Catalase-peroxidase {ECO:0000255|HAMAP-Rule:MF_03108};^Eukaryota; Fungi; Dikarya; Ascomycota; Pezizomycotina; Eurotiomycetes; Eurotiomycetidae; Eurotiales; Aspergillaceae; Aspergillus	.	.	KEGG:nfi:NFIA_095260`KO:K03782	GO:0005737^cellular_component^cytoplasm`GO:0004096^molecular_function^catalase activity`GO:0020037^molecular_function^heme binding`GO:0046872^molecular_function^metal ion binding`GO:0042744^biological_process^hydrogen peroxide catabolic process`GO:0006979^biological_process^response to oxidative stress	.	TRINITY_DN138032_c0_g1	7.26994	6.12894	1.56883	3.90669	9.35678e-05	0.00714249	0	0	0	18	17	15	0	0	0	14.112	15.3146	14.193	99.29	DOWN_Asint_UP_Sint
406	TRINITY_DN187778_c0_g1	TRINITY_DN187778_c0_g1_i1	EIF3A_MAIZE^EIF3A_MAIZE^Q:46-219,H:675-732^39.655%ID^E:1.87e-06^RecName: Full=Eukaryotic translation initiation factor 3 subunit A {ECO:0000255|HAMAP-Rule:MF_03000};^Eukaryota; Viridiplantae; Streptophyta; Embryophyta; Tracheophyta; Spermatophyta; Magnoliophyta; Liliopsida; Poales; Poaceae; PACMAD clade; Panicoideae; Andropogonodae; Andropogoneae; Tripsacinae; Zea	TRINITY_DN187778_c0_g1_i1.p1	EIF3A_ARATH^EIF3A_ARATH^Q:3-73,H:668-738^45.07%ID^E:2.53e-09^RecName: Full=Eukaryotic translation initiation factor 3 subunit A {ECO:0000255|HAMAP-Rule:MF_03000};^Eukaryota; Viridiplantae; Streptophyta; Embryophyta; Tracheophyta; Spermatophyta; Magnoliophyta; eudicotyledons; Gunneridae; Pentapetalae; rosids; malvids; Brassicales; Brassicaceae; Camelineae; Arabidopsis	.	ENOG410XQ37^Component of the eukaryotic translation initiation factor 3 (eIF-3) complex, which is involved in protein synthesis and, together with other initiation factors, stimulates binding of mRNA and methionyl-tRNAi to the 40S ribosome (By similarity)	KEGG:ath:AT4G11420`KO:K03254	GO:0005829^cellular_component^cytosol`GO:0016282^cellular_component^eukaryotic 43S preinitiation complex`GO:0033290^cellular_component^eukaryotic 48S preinitiation complex`GO:0005852^cellular_component^eukaryotic translation initiation factor 3 complex`GO:0071540^cellular_component^eukaryotic translation initiation factor 3 complex, eIF3e`GO:0071541^cellular_component^eukaryotic translation initi…	.	TRINITY_DN187778_c0_g1	7.26994	6.12894	1.56883	3.90669	9.35678e-05	0.00714249	0	0	0	18	17	15	0	0	0	14.112	15.3146	14.193	99.29	DOWN_Asint_UP_Sint
407	TRINITY_DN20835_c0_g1	TRINITY_DN20835_c0_g1_i1	HS903_ARATH^HS903_ARATH^Q:2-220,H:554-626^71.233%ID^E:1.53e-31^RecName: Full=Heat shock protein 90-3 {ECO:0000305};^Eukaryota; Viridiplantae; Streptophyta; Embryophyta; Tracheophyta; Spermatophyta; Magnoliophyta; eudicotyledons; Gunneridae; Pentapetalae; rosids; malvids; Brassicales; Brassicaceae; Camelineae; Arabidopsis	TRINITY_DN20835_c0_g1_i1.p1	HS903_ARATH^HS903_ARATH^Q:1-73,H:554-626^71.233%ID^E:1.38e-31^RecName: Full=Heat shock protein 90-3 {ECO:0000305};^Eukaryota; Viridiplantae; Streptophyta; Embryophyta; Tracheophyta; Spermatophyta; Magnoliophyta; eudicotyledons; Gunneridae; Pentapetalae; rosids; malvids; Brassicales; Brassicaceae; Camelineae; Arabidopsis	PF00183.21^HSP90^Hsp90 protein^1-72^E:2e-26	COG0326^Molecular chaperone. Has ATPase activity (By similarity)	KEGG:ath:AT5G56010`KO:K04079	GO:0009986^cellular_component^cell surface`GO:0005737^cellular_component^cytoplasm`GO:0005829^cellular_component^cytosol`GO:0005794^cellular_component^Golgi apparatus`GO:0016020^cellular_component^membrane`GO:0005730^cellular_component^nucleolus`GO:0048471^cellular_component^perinuclear region of cytoplasm`GO:0005886^cellular_component^plasma membrane`GO:0032991^cellular_component^protein-contain…	GO:0005524^molecular_function^ATP binding`GO:0016887^molecular_function^ATP hydrolysis activity`GO:0051082^molecular_function^unfolded protein binding`GO:0006457^biological_process^protein folding	TRINITY_DN20835_c0_g1	7.26994	6.12894	1.56883	3.90669	9.35678e-05	0.00714249	0	0	0	18	17	15	0	0	0	14.112	15.3146	14.193	99.29	DOWN_Asint_UP_Sint
408	TRINITY_DN40251_c0_g1	TRINITY_DN40251_c0_g1_i1	.	TRINITY_DN40251_c0_g1_i1.p2	.	.	.	.	.	.	TRINITY_DN40251_c0_g1	7.26994	6.12894	1.56883	3.90669	9.35678e-05	0.00714249	0	0	0	18	17	15	0	0	0	14.112	15.3146	14.193	99.29	DOWN_Asint_UP_Sint
409	TRINITY_DN77267_c0_g1	TRINITY_DN77267_c0_g1_i1	.	TRINITY_DN77267_c0_g1_i1.p1	.	.	.	.	.	.	TRINITY_DN77267_c0_g1	7.26994	6.12894	1.56883	3.90669	9.35678e-05	0.00714249	0	0	0	18	17	15	0	0	0	14.112	15.3146	14.193	99.29	DOWN_Asint_UP_Sint
410	TRINITY_DN145459_c0_g1	TRINITY_DN145459_c0_g1_i1	.	TRINITY_DN145459_c0_g1_i1.p4	.	.	.	.	.	.	TRINITY_DN145459_c0_g1	8.77151	6.39827	1.63887	3.90407	9.4588e-05	0.00718524	0	0	0	13	24	22	0	0	0	10.192	21.6207	20.8164	99.28	DOWN_Asint_UP_Sint
411	TRINITY_DN17388_c0_g1	TRINITY_DN17388_c0_g1_i1	IF4A_BOTFB^IF4A_BOTFB^Q:3-332,H:268-377^97.273%ID^E:1.49e-61^RecName: Full=ATP-dependent RNA helicase eIF4A;^Eukaryota; Fungi; Dikarya; Ascomycota; Pezizomycotina; Leotiomycetes; Helotiales; Sclerotiniaceae; Botrytis	TRINITY_DN17388_c0_g1_i1.p2	IF4A_BOTFB^IF4A_BOTFB^Q:1-110,H:268-377^97.273%ID^E:3.34e-73^RecName: Full=ATP-dependent RNA helicase eIF4A;^Eukaryota; Fungi; Dikarya; Ascomycota; Pezizomycotina; Leotiomycetes; Helotiales; Sclerotiniaceae; Botrytis	PF00271.34^Helicase_C^Helicase conserved C-terminal domain^1-92^E:1e-29	.	KEGG:bfu:BCIN_01g05590`KO:K03257	GO:0005737^cellular_component^cytoplasm`GO:0005524^molecular_function^ATP binding`GO:0003743^molecular_function^translation initiation factor activity	.	TRINITY_DN17388_c0_g1	7.62748	6.19734	1.58717	3.90466	9.43586e-05	0.00718524	0	0	0	17	15	20	0	0	0	13.328	13.5129	18.924	99.28	DOWN_Asint_UP_Sint
412	TRINITY_DN180728_c0_g1	TRINITY_DN180728_c0_g1_i1	.	.	.	.	.	.	.	.	TRINITY_DN180728_c0_g1	9.23372	6.47349	1.65975	3.90029	9.60787e-05	0.00728076	0	0	0	17	32	14	0	0	0	13.328	28.8276	13.2468	99.27	DOWN_Asint_UP_Sint
413	TRINITY_DN9963_c0_g1	TRINITY_DN9963_c0_g1_i1	PER17_ARATH^PER17_ARATH^Q:62-1027,H:8-329^78.261%ID^E:0^RecName: Full=Peroxidase 17;^Eukaryota; Viridiplantae; Streptophyta; Embryophyta; Tracheophyta; Spermatophyta; Magnoliophyta; eudicotyledons; Gunneridae; Pentapetalae; rosids; malvids; Brassicales; Brassicaceae; Camelineae; Arabidopsis	TRINITY_DN9963_c0_g1_i1.p1	PER17_ARATH^PER17_ARATH^Q:21-342,H:8-329^78.261%ID^E:0^RecName: Full=Peroxidase 17;^Eukaryota; Viridiplantae; Streptophyta; Embryophyta; Tracheophyta; Spermatophyta; Magnoliophyta; eudicotyledons; Gunneridae; Pentapetalae; rosids; malvids; Brassicales; Brassicaceae; Camelineae; Arabidopsis	PF00141.26^peroxidase^Peroxidase^56-298^E:5.1e-69	ENOG410YF4C^peroxidase	KEGG:ath:AT2G22420`KO:K00430	GO:0005829^cellular_component^cytosol`GO:0005576^cellular_component^extracellular region`GO:0009505^cellular_component^plant-type cell wall`GO:0005773^cellular_component^vacuole`GO:0020037^molecular_function^heme binding`GO:0046872^molecular_function^metal ion binding`GO:0004601^molecular_function^peroxidase activity`GO:0042744^biological_process^hydrogen peroxide catabolic process`GO:0009809^bio…	GO:0004601^molecular_function^peroxidase activity`GO:0020037^molecular_function^heme binding`GO:0006979^biological_process^response to oxidative stress`GO:0055114^biological_process^obsolete oxidation-reduction process	TRINITY_DN9963_c0_g1	27.3813	-2.09975	0.540038	-3.88814	0.000101014	0.00763625	39	47	30	17	10	9	42.297	59.8359	31.3025	13.328	9.00861	8.51579	99.24	UP_Asint_DOWN_Sint
414	TRINITY_DN12017_c0_g1	TRINITY_DN12017_c0_g1_i1	GDL34_ARATH^GDL34_ARATH^Q:78-1097,H:12-350^67.055%ID^E:2e-172^RecName: Full=GDSL esterase/lipase At2g04570;^Eukaryota; Viridiplantae; Streptophyta; Embryophyta; Tracheophyta; Spermatophyta; Magnoliophyta; eudicotyledons; Gunneridae; Pentapetalae; rosids; malvids; Brassicales; Brassicaceae; Camelineae; Arabidopsis	TRINITY_DN12017_c0_g1_i1.p1	GDL34_ARATH^GDL34_ARATH^Q:26-365,H:12-350^67.055%ID^E:3.51e-173^RecName: Full=GDSL esterase/lipase At2g04570;^Eukaryota; Viridiplantae; Streptophyta; Embryophyta; Tracheophyta; Spermatophyta; Magnoliophyta; eudicotyledons; Gunneridae; Pentapetalae; rosids; malvids; Brassicales; Brassicaceae; Camelineae; Arabidopsis	PF00657.25^Lipase_GDSL^GDSL-like Lipase/Acylhydrolase^40-356^E:7.9e-38	COG3240^GDSL esterase lipase	KEGG:ath:AT2G04570	GO:0005576^cellular_component^extracellular region`GO:0016788^molecular_function^hydrolase activity, acting on ester bonds`GO:0016042^biological_process^lipid catabolic process	GO:0016788^molecular_function^hydrolase activity, acting on ester bonds	TRINITY_DN12017_c0_g1	60.2059	-3.0076	0.773782	-3.88688	0.000101542	0.0076576	51	50	194	26	9	12	55.3115	63.6552	202.423	20.384	8.10775	11.3544	99.23	UP_Asint_DOWN_Sint
415	TRINITY_DN145901_c0_g1	TRINITY_DN145901_c0_g1_i1	.	TRINITY_DN145901_c0_g1_i1.p1	.	.	.	.	.	.	TRINITY_DN145901_c0_g1	10.8626	6.71042	1.72766	3.88411	0.000102706	0.00772674	0	0	0	49	15	14	0	0	0	38.4161	13.5129	13.2468	99.23	DOWN_Asint_UP_Sint
416	TRINITY_DN181566_c0_g1	TRINITY_DN181566_c0_g1_i1	RL34A_YEAST^RL34A_YEAST^Q:33-257,H:3-77^46.154%ID^E:8.76e-15^RecName: Full=60S ribosomal protein L34-A {ECO:0000303|PubMed:9559554};^Eukaryota; Fungi; Dikarya; Ascomycota; Saccharomycotina; Saccharomycetes; Saccharomycetales; Saccharomycetaceae; Saccharomyces	TRINITY_DN181566_c0_g1_i1.p1	RL34A_YEAST^RL34A_YEAST^Q:7-81,H:3-77^46.154%ID^E:7.49e-15^RecName: Full=60S ribosomal protein L34-A {ECO:0000303|PubMed:9559554};^Eukaryota; Fungi; Dikarya; Ascomycota; Saccharomycotina; Saccharomycetes; Saccharomycetales; Saccharomycetaceae; Saccharomyces	PF01199.21^Ribosomal_L34e^Ribosomal protein L34e^7-81^E:9.9e-26	.	KEGG:sce:YER056C-A`KO:K02915	GO:0022625^cellular_component^cytosolic large ribosomal subunit`GO:0030687^cellular_component^preribosome, large subunit precursor`GO:0003735^molecular_function^structural constituent of ribosome`GO:0002181^biological_process^cytoplasmic translation`GO:0042254^biological_process^ribosome biogenesis	GO:0003735^molecular_function^structural constituent of ribosome`GO:0006412^biological_process^translation`GO:0005840^cellular_component^ribosome	TRINITY_DN181566_c0_g1	11.4562	6.78583	1.74805	3.88195	0.000103622	0.00777684	0	0	0	32	39	9	0	0	0	25.088	35.1336	8.51579	99.22	DOWN_Asint_UP_Sint
417	TRINITY_DN18462_c0_g1	TRINITY_DN18462_c0_g1_i2	.	.	.	.	.	.	.	.	TRINITY_DN18462_c0_g1	7.23356	-6.4924	1.67338	-3.87981	0.000104537	0.00782673	10	10	19	0	0	0	10.8454	12.731	19.8249	0	0	0	99.22	UP_Asint_DOWN_Sint
418	TRINITY_DN92163_c0_g1	TRINITY_DN92163_c0_g1_i1	.	TRINITY_DN92163_c0_g1_i1.p1	.	.	.	.	.	.	TRINITY_DN92163_c0_g1	9.86497	6.57115	1.69602	3.87445	0.000106864	0.00798181	0	0	0	37	23	10	0	0	0	29.008	20.7198	9.46198	99.2	DOWN_Asint_UP_Sint
419	TRINITY_DN26945_c0_g2	TRINITY_DN26945_c0_g2_i1	.	TRINITY_DN26945_c0_g2_i1.p1	.	.	.	.	.	.	TRINITY_DN26945_c0_g2	15.2683	7.19957	1.86038	3.86994	0.000108863	0.0081117	0	0	0	29	67	9	0	0	0	22.736	60.3577	8.51579	99.19	DOWN_Asint_UP_Sint
420	TRINITY_DN46769_c0_g1	TRINITY_DN46769_c0_g1_i1	.	TRINITY_DN46769_c0_g1_i1.p1	.	.	.	.	.	.	TRINITY_DN46769_c0_g1	15.3548	7.20649	1.86357	3.86704	0.000110164	0.00818909	0	0	0	17	15	69	0	0	0	13.328	13.5129	65.2877	99.18	DOWN_Asint_UP_Sint
421	TRINITY_DN19211_c0_g1	TRINITY_DN19211_c0_g1_i1	.	TRINITY_DN19211_c0_g1_i1.p1	.	.	.	.	.	.	TRINITY_DN19211_c0_g1	7.476	-6.53921	1.69592	-3.85586	0.000115324	0.00855236	20	10	10	0	0	0	21.6908	12.731	10.4342	0	0	0	99.14	UP_Asint_DOWN_Sint
422	TRINITY_DN10711_c0_g1	TRINITY_DN10711_c0_g1_i1	.	TRINITY_DN10711_c0_g1_i1.p2	.	.	.	.	.	.	TRINITY_DN10711_c0_g1	51.4869	2.37502	0.616401	3.85304	0.000116662	0.0085701	15	15	14	50	141	98	16.2681	19.0966	14.6078	39.2001	127.021	92.7274	99.14	DOWN_Asint_UP_Sint
423	TRINITY_DN14341_c0_g1	TRINITY_DN14341_c0_g1_i1	.	TRINITY_DN14341_c0_g1_i1.p1	.	.	.	.	.	.	TRINITY_DN14341_c0_g1	8.48359	6.35373	1.64868	3.85383	0.000116285	0.0085701	0	0	0	32	15	13	0	0	0	25.088	13.5129	12.3006	99.14	DOWN_Asint_UP_Sint
424	TRINITY_DN55009_c0_g1	TRINITY_DN55009_c0_g1_i1	.	.	.	.	.	.	.	.	TRINITY_DN55009_c0_g1	8.48359	6.35373	1.64868	3.85383	0.000116285	0.0085701	0	0	0	32	15	13	0	0	0	25.088	13.5129	12.3006	99.14	DOWN_Asint_UP_Sint
425	TRINITY_DN58397_c0_g1	TRINITY_DN58397_c0_g1_i1	.	TRINITY_DN58397_c0_g1_i1.p1	.	.	.	.	.	.	TRINITY_DN58397_c0_g1	9.98458	6.58547	1.70903	3.85334	0.000116519	0.0085701	0	0	0	12	34	21	0	0	0	9.40801	30.6293	19.8702	99.14	DOWN_Asint_UP_Sint
426	TRINITY_DN16636_c0_g1	TRINITY_DN16636_c0_g1_i1	.	TRINITY_DN16636_c0_g1_i1.p1	.	.	.	.	.	.	TRINITY_DN16636_c0_g1	45.2573	-2.8896	0.751653	-3.84433	0.000120882	0.0088593	79	101	24	14	11	12	85.6786	128.584	25.042	10.976	9.90947	11.3544	99.11	UP_Asint_DOWN_Sint
427	TRINITY_DN95747_c0_g1	TRINITY_DN95747_c0_g1_i1	.	.	.	.	.	.	.	.	TRINITY_DN95747_c0_g1	10.5743	6.67164	1.7421	3.82965	0.000128324	0.00938271	0	0	0	48	15	13	0	0	0	37.6321	13.5129	12.3006	99.06	DOWN_Asint_UP_Sint
428	TRINITY_DN136702_c0_g1	TRINITY_DN136702_c0_g1_i1	.	TRINITY_DN136702_c0_g1_i1.p1	.	.	.	.	.	.	TRINITY_DN136702_c0_g1	9.67673	6.5403	1.7089	3.82719	0.000129612	0.00943269	0	0	0	12	33	20	0	0	0	9.40801	29.7284	18.924	99.06	DOWN_Asint_UP_Sint
429	TRINITY_DN50883_c0_g1	TRINITY_DN50883_c0_g1_i1	.	TRINITY_DN50883_c0_g1_i1.p1	.	.	.	.	.	.	TRINITY_DN50883_c0_g1	9.67673	6.5403	1.7089	3.82719	0.000129612	0.00943269	0	0	0	12	33	20	0	0	0	9.40801	29.7284	18.924	99.06	DOWN_Asint_UP_Sint
430	TRINITY_DN112412_c0_g1	TRINITY_DN112412_c0_g1_i1	.	TRINITY_DN112412_c0_g1_i1.p1	.	.	.	.	.	.	TRINITY_DN112412_c0_g1	8.18321	-6.66595	1.74431	-3.82155	0.000132616	0.00962884	11	21	10	0	0	0	11.9299	26.7352	10.4342	0	0	0	99.04	UP_Asint_DOWN_Sint
431	TRINITY_DN941_c0_g1	TRINITY_DN941_c0_g1_i2	.	TRINITY_DN941_c0_g1_i2.p3	.	.	.	.	.	.	TRINITY_DN941_c0_g1	989.815	0.69657	0.18231	3.8208	0.000133019	0.00963568	636	543	848	1754	1262	1227	689.767	691.296	884.816	1375.14	1136.89	1160.99	99.04	DOWN_Asint_UP_Sint
432	TRINITY_DN21061_c0_g1	TRINITY_DN21061_c0_g1_i1	YBM6_YEAST^YBM6_YEAST^Q:70-180,H:55-91^64.865%ID^E:5.54e-06^RecName: Full=Uncharacterized protein YBR016W;^Eukaryota; Fungi; Dikarya; Ascomycota; Saccharomycotina; Saccharomycetes; Saccharomycetales; Saccharomycetaceae; Saccharomyces	TRINITY_DN21061_c0_g1_i1.p1	YBM6_YEAST^YBM6_YEAST^Q:24-60,H:55-91^64.865%ID^E:2.28e-06^RecName: Full=Uncharacterized protein YBR016W;^Eukaryota; Fungi; Dikarya; Ascomycota; Saccharomycotina; Saccharomycetes; Saccharomycetales; Saccharomycetaceae; Saccharomyces	.	.	KEGG:sce:YBR016W	GO:0033101^cellular_component^cellular bud membrane`GO:0070250^cellular_component^mating projection membrane`GO:0005886^cellular_component^plasma membrane	.	TRINITY_DN21061_c0_g1	9.45291	6.50785	1.70838	3.80937	0.000139322	0.0100689	0	0	0	20	34	11	0	0	0	15.68	30.6293	10.4082	98.99	DOWN_Asint_UP_Sint
433	TRINITY_DN14125_c0_g1	TRINITY_DN14125_c0_g1_i1	TPIS_COPJA^TPIS_COPJA^Q:2-136,H:70-114^91.111%ID^E:1.2e-22^RecName: Full=Triosephosphate isomerase, cytosolic;^Eukaryota; Viridiplantae; Streptophyta; Embryophyta; Tracheophyta; Spermatophyta; Magnoliophyta; eudicotyledons; Ranunculales; Ranunculaceae; Coptidoideae; Coptis	.	.	.	.	.	GO:0005737^cellular_component^cytoplasm`GO:0004807^molecular_function^triose-phosphate isomerase activity`GO:0006094^biological_process^gluconeogenesis`GO:0006096^biological_process^glycolytic process	.	TRINITY_DN14125_c0_g1	1521.02	0.422816	0.111015	3.80866	0.000139723	0.0100746	1176	965	1336	2151	1854	1978	1275.42	1228.55	1394	1686.39	1670.2	1871.58	98.99	DOWN_Asint_UP_Sint
434	TRINITY_DN36442_c0_g1	TRINITY_DN36442_c0_g1_i1	.	TRINITY_DN36442_c0_g1_i1.p1	.	.	.	.	.	.	TRINITY_DN36442_c0_g1	10.2501	6.62434	1.74139	3.80406	0.000142342	0.0102398	0	0	0	18	40	12	0	0	0	14.112	36.0344	11.3544	98.98	DOWN_Asint_UP_Sint
435	TRINITY_DN195084_c0_g1	TRINITY_DN195084_c0_g1_i1	.	TRINITY_DN195084_c0_g1_i1.p2	.	.	.	.	.	.	TRINITY_DN195084_c0_g1	8.20278	6.30516	1.6592	3.80012	0.000144628	0.0102602	0	0	0	31	14	13	0	0	0	24.304	12.6121	12.3006	98.97	DOWN_Asint_UP_Sint
436	TRINITY_DN21664_c0_g2	TRINITY_DN21664_c0_g2_i1	.	TRINITY_DN21664_c0_g2_i1.p2	.	.	.	.	.	.	TRINITY_DN21664_c0_g2	8.20278	6.30516	1.6592	3.80012	0.000144628	0.0102602	0	0	0	31	14	13	0	0	0	24.304	12.6121	12.3006	98.97	DOWN_Asint_UP_Sint
437	TRINITY_DN257_c1_g1	TRINITY_DN257_c1_g1_i1	PIP27_ARATH^PIP27_ARATH^Q:1-126,H:237-278^85.714%ID^E:9.69e-17^RecName: Full=Aquaporin PIP2-7;^Eukaryota; Viridiplantae; Streptophyta; Embryophyta; Tracheophyta; Spermatophyta; Magnoliophyta; eudicotyledons; Gunneridae; Pentapetalae; rosids; malvids; Brassicales; Brassicaceae; Camelineae; Arabidopsis	TRINITY_DN257_c1_g1_i1.p1	.	.	.	.	.	.	TRINITY_DN257_c1_g1	1889.28	0.714913	0.188132	3.80006	0.00014466	0.0102602	1559	1098	1153	3064	2803	2237	1690.8	1397.87	1203.06	2402.18	2525.11	2116.65	98.97	DOWN_Asint_UP_Sint
438	TRINITY_DN35962_c0_g1	TRINITY_DN35962_c0_g1_i1	.	TRINITY_DN35962_c0_g1_i1.p1	.	.	.	.	.	.	TRINITY_DN35962_c0_g1	8.20278	6.30516	1.6592	3.80012	0.000144628	0.0102602	0	0	0	31	14	13	0	0	0	24.304	12.6121	12.3006	98.97	DOWN_Asint_UP_Sint
439	TRINITY_DN48889_c0_g1	TRINITY_DN48889_c0_g1_i1	MDLL_ARATH^MDLL_ARATH^Q:2-229,H:95-170^69.737%ID^E:9.01e-32^RecName: Full=(R)-mandelonitrile lyase-like;^Eukaryota; Viridiplantae; Streptophyta; Embryophyta; Tracheophyta; Spermatophyta; Magnoliophyta; eudicotyledons; Gunneridae; Pentapetalae; rosids; malvids; Brassicales; Brassicaceae; Camelineae; Arabidopsis	TRINITY_DN48889_c0_g1_i1.p1	MDLL_ARATH^MDLL_ARATH^Q:1-76,H:95-170^69.737%ID^E:8.11e-32^RecName: Full=(R)-mandelonitrile lyase-like;^Eukaryota; Viridiplantae; Streptophyta; Embryophyta; Tracheophyta; Spermatophyta; Magnoliophyta; eudicotyledons; Gunneridae; Pentapetalae; rosids; malvids; Brassicales; Brassicaceae; Camelineae; Arabidopsis	.	COG2303^oxidoreductase	KEGG:ath:AT1G73050`KO:K08248	GO:0050660^molecular_function^flavin adenine dinucleotide binding`GO:0046593^molecular_function^mandelonitrile lyase activity`GO:0016614^molecular_function^oxidoreductase activity, acting on CH-OH group of donors	.	TRINITY_DN48889_c0_g1	8.07211	6.28196	1.65321	3.79986	0.000144776	0.0102602	0	0	0	30	14	13	0	0	0	23.52	12.6121	12.3006	98.97	DOWN_Asint_UP_Sint
440	TRINITY_DN49558_c0_g1	TRINITY_DN49558_c0_g1_i1	.	.	.	.	.	.	.	.	TRINITY_DN49558_c0_g1	8.20278	6.30516	1.6592	3.80012	0.000144628	0.0102602	0	0	0	31	14	13	0	0	0	24.304	12.6121	12.3006	98.97	DOWN_Asint_UP_Sint
441	TRINITY_DN566_c0_g3	TRINITY_DN566_c0_g3_i2	CB2G_SOLLC^CB2G_SOLLC^Q:133-924,H:1-267^91.386%ID^E:1.91e-178^RecName: Full=Chlorophyll a-b binding protein 3C, chloroplastic;^Eukaryota; Viridiplantae; Streptophyta; Embryophyta; Tracheophyta; Spermatophyta; Magnoliophyta; eudicotyledons; Gunneridae; Pentapetalae; asterids; lamiids; Solanales; Solanaceae; Solanoideae; Solaneae; Solanum; Lycopersicon	TRINITY_DN566_c0_g3_i2.p1	CB2G_SOLLC^CB2G_SOLLC^Q:1-264,H:1-267^91.386%ID^E:1.33e-180^RecName: Full=Chlorophyll a-b binding protein 3C, chloroplastic;^Eukaryota; Viridiplantae; Streptophyta; Embryophyta; Tracheophyta; Spermatophyta; Magnoliophyta; eudicotyledons; Gunneridae; Pentapetalae; asterids; lamiids; Solanales; Solanaceae; Solanoideae; Solaneae; Solanum; Lycopersicon	PF00504.24^Chloroa_b-bind^Chlorophyll A-B binding protein^64-230^E:7.4e-51	ENOG410ZHBU^Chlorophyll A-B binding protein	KEGG:sly:108491835`KO:K08912	GO:0009941^cellular_component^chloroplast envelope`GO:0009535^cellular_component^chloroplast thylakoid membrane`GO:0016021^cellular_component^integral component of membrane`GO:0009522^cellular_component^photosystem I`GO:0009523^cellular_component^photosystem II`GO:0010287^cellular_component^plastoglobule`GO:0016168^molecular_function^chlorophyll binding`GO:0046872^molecular_function^metal ion bin…	.	TRINITY_DN566_c0_g3	38413.4	-0.801096	0.210837	-3.7996	0.000144927	0.0102602	43672	45630	39277	32682	28289	34808	47364	58091.8	40982.2	25622.7	25484.5	32935.3	98.97	UP_Asint_DOWN_Sint
442	TRINITY_DN37201_c0_g1	TRINITY_DN37201_c0_g1_i1	.	TRINITY_DN37201_c0_g1_i1.p1	.	.	.	.	.	.	TRINITY_DN37201_c0_g1	8.29697	6.32083	1.6643	3.79789	0.000145931	0.0103079	0	0	0	25	23	10	0	0	0	19.6	20.7198	9.46198	98.97	DOWN_Asint_UP_Sint
443	TRINITY_DN12621_c1_g1	TRINITY_DN12621_c1_g1_i1	.	TRINITY_DN12621_c1_g1_i1.p1	.	.	.	.	.	.	TRINITY_DN12621_c1_g1	6.83143	6.03922	1.59286	3.79144	0.000149776	0.0103997	0	0	0	17	16	14	0	0	0	13.328	14.4138	13.2468	98.96	DOWN_Asint_UP_Sint
444	TRINITY_DN14389_c0_g1	TRINITY_DN14389_c0_g1_i3	.	TRINITY_DN14389_c0_g1_i3.p1	.	.	.	.	.	.	TRINITY_DN14389_c0_g1	6.85846	6.04451	1.59433	3.79124	0.000149895	0.0103997	0	0	0	16	16	15	0	0	0	12.544	14.4138	14.193	98.96	DOWN_Asint_UP_Sint
445	TRINITY_DN18056_c0_g3	TRINITY_DN18056_c0_g3_i1	.	TRINITY_DN18056_c0_g3_i1.p1	.	.	.	.	.	.	TRINITY_DN18056_c0_g3	9.39318	6.49992	1.71334	3.79372	0.000148406	0.0103997	0	0	0	30	27	9	0	0	0	23.52	24.3232	8.51579	98.96	DOWN_Asint_UP_Sint
446	TRINITY_DN189569_c0_g1	TRINITY_DN189569_c0_g1_i1	MPPB_ARATH^MPPB_ARATH^Q:2-223,H:414-487^48.649%ID^E:1.47e-19^RecName: Full=Probable mitochondrial-processing peptidase subunit beta, mitochondrial;^Eukaryota; Viridiplantae; Streptophyta; Embryophyta; Tracheophyta; Spermatophyta; Magnoliophyta; eudicotyledons; Gunneridae; Pentapetalae; rosids; malvids; Brassicales; Brassicaceae; Camelineae; Arabidopsis	TRINITY_DN189569_c0_g1_i1.p1	MPPB_ARATH^MPPB_ARATH^Q:1-74,H:414-487^48.649%ID^E:1.32e-19^RecName: Full=Probable mitochondrial-processing peptidase subunit beta, mitochondrial;^Eukaryota; Viridiplantae; Streptophyta; Embryophyta; Tracheophyta; Spermatophyta; Magnoliophyta; eudicotyledons; Gunneridae; Pentapetalae; rosids; malvids; Brassicales; Brassicaceae; Camelineae; Arabidopsis	.	COG0612^peptidase'	KEGG:ath:AT3G02090`KO:K17732	GO:0005618^cellular_component^cell wall`GO:0009507^cellular_component^chloroplast`GO:0016020^cellular_component^membrane`GO:0005743^cellular_component^mitochondrial inner membrane`GO:0005758^cellular_component^mitochondrial intermembrane space`GO:0005759^cellular_component^mitochondrial matrix`GO:0005741^cellular_component^mitochondrial outer membrane`GO:0005750^cellular_component^mitochondrial r…	.	TRINITY_DN189569_c0_g1	6.83143	6.03922	1.59286	3.79144	0.000149776	0.0103997	0	0	0	17	16	14	0	0	0	13.328	14.4138	13.2468	98.96	DOWN_Asint_UP_Sint
447	TRINITY_DN206353_c0_g1	TRINITY_DN206353_c0_g1_i1	.	TRINITY_DN206353_c0_g1_i1.p2	.	.	.	.	.	.	TRINITY_DN206353_c0_g1	6.83143	6.03922	1.59286	3.79144	0.000149776	0.0103997	0	0	0	17	16	14	0	0	0	13.328	14.4138	13.2468	98.96	DOWN_Asint_UP_Sint
448	TRINITY_DN46996_c0_g1	TRINITY_DN46996_c0_g1_i1	.	TRINITY_DN46996_c0_g1_i1.p2	.	.	.	.	.	.	TRINITY_DN46996_c0_g1	6.83143	6.03922	1.59286	3.79144	0.000149776	0.0103997	0	0	0	17	16	14	0	0	0	13.328	14.4138	13.2468	98.96	DOWN_Asint_UP_Sint
449	TRINITY_DN48968_c0_g1	TRINITY_DN48968_c0_g1_i1	.	TRINITY_DN48968_c0_g1_i1.p2	.	.	.	.	.	.	TRINITY_DN48968_c0_g1	6.83143	6.03922	1.59286	3.79144	0.000149776	0.0103997	0	0	0	17	16	14	0	0	0	13.328	14.4138	13.2468	98.96	DOWN_Asint_UP_Sint
450	TRINITY_DN55732_c0_g1	TRINITY_DN55732_c0_g1_i1	.	TRINITY_DN55732_c0_g1_i1.p1	.	.	.	.	.	.	TRINITY_DN55732_c0_g1	6.83143	6.03922	1.59286	3.79144	0.000149776	0.0103997	0	0	0	17	16	14	0	0	0	13.328	14.4138	13.2468	98.96	DOWN_Asint_UP_Sint
451	TRINITY_DN19586_c0_g1	TRINITY_DN19586_c0_g1_i2	.	.	.	.	.	.	.	.	TRINITY_DN19586_c0_g1	17.457	-3.61571	0.953956	-3.79022	0.000150513	0.0104194	12	47	23	3	3	3	13.0145	59.8359	23.9986	2.352	2.70258	2.8386	98.96	UP_Asint_DOWN_Sint
452	TRINITY_DN153233_c0_g1	TRINITY_DN153233_c0_g1_i1	.	.	.	.	.	.	.	.	TRINITY_DN153233_c0_g1	821.748	1.23341	0.325654	3.78748	0.000152184	0.0105118	454	456	382	1026	1700	1187	492.381	580.536	398.585	804.385	1531.46	1123.14	98.95	DOWN_Asint_UP_Sint
453	TRINITY_DN106_c0_g1	TRINITY_DN106_c0_g1_i7	ACCH1_ARATH^ACCH1_ARATH^Q:118-1188,H:8-365^52.646%ID^E:2.84e-125^RecName: Full=1-aminocyclopropane-1-carboxylate oxidase homolog 1;^Eukaryota; Viridiplantae; Streptophyta; Embryophyta; Tracheophyta; Spermatophyta; Magnoliophyta; eudicotyledons; Gunneridae; Pentapetalae; rosids; malvids; Brassicales; Brassicaceae; Camelineae; Arabidopsis	TRINITY_DN106_c0_g1_i7.p1	ACCH1_ARATH^ACCH1_ARATH^Q:16-372,H:8-365^52.646%ID^E:1.9e-126^RecName: Full=1-aminocyclopropane-1-carboxylate oxidase homolog 1;^Eukaryota; Viridiplantae; Streptophyta; Embryophyta; Tracheophyta; Spermatophyta; Magnoliophyta; eudicotyledons; Gunneridae; Pentapetalae; rosids; malvids; Brassicales; Brassicaceae; Camelineae; Arabidopsis	PF14226.9^DIOX_N^non-haem dioxygenase in morphine synthesis N-terminal^70-177^E:1.8e-16`PF03171.23^2OG-FeII_Oxy^2OG-Fe(II) oxygenase superfamily^228-318^E:8.7e-23	COG3491^2OGFe(II) oxygenase	KEGG:ath:AT1G06620	GO:0046872^molecular_function^metal ion binding`GO:0016491^molecular_function^oxidoreductase activity	GO:0016491^molecular_function^oxidoreductase activity`GO:0055114^biological_process^obsolete oxidation-reduction process	TRINITY_DN106_c0_g1	295.993	-0.558019	0.147858	-3.77402	0.000160639	0.0110226	317	290	330	275	279	266	343.799	369.2	344.327	215.6	251.34	251.689	98.9	UP_Asint_DOWN_Sint
454	TRINITY_DN30203_c0_g1	TRINITY_DN30203_c0_g1_i1	.	.	.	.	.	.	.	.	TRINITY_DN30203_c0_g1	10.8972	6.71246	1.77836	3.77452	0.000160319	0.0110226	0	0	0	16	45	13	0	0	0	12.544	40.5387	12.3006	98.9	DOWN_Asint_UP_Sint
455	TRINITY_DN8290_c0_g1	TRINITY_DN8290_c0_g1_i1	FLZ6_ARATH^FLZ6_ARATH^Q:195-632,H:4-130^39.726%ID^E:3.84e-24^RecName: Full=FCS-Like Zinc finger 6 {ECO:0000303|PubMed:24901469};^Eukaryota; Viridiplantae; Streptophyta; Embryophyta; Tracheophyta; Spermatophyta; Magnoliophyta; eudicotyledons; Gunneridae; Pentapetalae; rosids; malvids; Brassicales; Brassicaceae; Camelineae; Arabidopsis	TRINITY_DN8290_c0_g1_i1.p1	FLZ6_ARATH^FLZ6_ARATH^Q:1-183,H:1-162^40.984%ID^E:3.86e-36^RecName: Full=FCS-Like Zinc finger 6 {ECO:0000303|PubMed:24901469};^Eukaryota; Viridiplantae; Streptophyta; Embryophyta; Tracheophyta; Spermatophyta; Magnoliophyta; eudicotyledons; Gunneridae; Pentapetalae; rosids; malvids; Brassicales; Brassicaceae; Camelineae; Arabidopsis	PF04570.17^zf-FLZ^zinc-finger of the FCS-type, C2-C2^102-150^E:4.7e-26	ENOG410Y1Y5^DUF581 domain containing protein, expressed	KEGG:ath:AT1G78020	GO:0005737^cellular_component^cytoplasm`GO:0005829^cellular_component^cytosol`GO:0005783^cellular_component^endoplasmic reticulum`GO:0005634^cellular_component^nucleus`GO:0019900^molecular_function^kinase binding`GO:0046872^molecular_function^metal ion binding`GO:0042594^biological_process^response to starvation`GO:0090351^biological_process^seedling development	.	TRINITY_DN8290_c0_g1	400.721	1.2352	0.327268	3.77427	0.000160475	0.0110226	184	156	305	642	794	496	199.555	198.604	318.242	503.329	715.284	469.314	98.9	DOWN_Asint_UP_Sint
456	TRINITY_DN24844_c0_g3	TRINITY_DN24844_c0_g3_i1	.	TRINITY_DN24844_c0_g3_i1.p4	.	.	.	.	.	.	TRINITY_DN24844_c0_g3	8.01616	6.27114	1.66248	3.77215	0.000161844	0.0110568	0	0	0	24	22	10	0	0	0	18.816	19.8189	9.46198	98.89	DOWN_Asint_UP_Sint
457	TRINITY_DN4958_c0_g3	TRINITY_DN4958_c0_g3_i1	PME6_ARATH^PME6_ARATH^Q:92-1624,H:24-554^56.425%ID^E:0^RecName: Full=Probable pectinesterase/pectinesterase inhibitor 6;^Eukaryota; Viridiplantae; Streptophyta; Embryophyta; Tracheophyta; Spermatophyta; Magnoliophyta; eudicotyledons; Gunneridae; Pentapetalae; rosids; malvids; Brassicales; Brassicaceae; Camelineae; Arabidopsis	TRINITY_DN4958_c0_g3_i1.p1	PME6_ARATH^PME6_ARATH^Q:15-525,H:24-554^56.425%ID^E:0^RecName: Full=Probable pectinesterase/pectinesterase inhibitor 6;^Eukaryota; Viridiplantae; Streptophyta; Embryophyta; Tracheophyta; Spermatophyta; Magnoliophyta; eudicotyledons; Gunneridae; Pentapetalae; rosids; malvids; Brassicales; Brassicaceae; Camelineae; Arabidopsis	PF04043.18^PMEI^Plant invertase/pectin methylesterase inhibitor^27-167^E:2.4e-23`PF01095.22^Pectinesterase^Pectinesterase^216-511^E:4.4e-139	COG4677^pectinesterase	KEGG:ath:AT1G23200	GO:0005618^cellular_component^cell wall`GO:0005576^cellular_component^extracellular region`GO:0045330^molecular_function^aspartyl esterase activity`GO:0030599^molecular_function^pectinesterase activity`GO:0046910^molecular_function^pectinesterase inhibitor activity`GO:0042545^biological_process^cell wall modification`GO:0045490^biological_process^pectin catabolic process	GO:0004857^molecular_function^enzyme inhibitor activity`GO:0030599^molecular_function^pectinesterase activity`GO:0042545^biological_process^cell wall modification	TRINITY_DN4958_c0_g3	322.303	-2.86245	0.758832	-3.77217	0.000161831	0.0110568	251	425	850	163	24	89	272.219	541.07	886.903	127.792	21.6207	84.2117	98.89	UP_Asint_DOWN_Sint
458	TRINITY_DN187_c0_g1	TRINITY_DN187_c0_g1_i1	PTR30_ARATH^PTR30_ARATH^Q:171-1901,H:4-579^74.31%ID^E:0^RecName: Full=Protein NRT1/ PTR FAMILY 5.1;^Eukaryota; Viridiplantae; Streptophyta; Embryophyta; Tracheophyta; Spermatophyta; Magnoliophyta; eudicotyledons; Gunneridae; Pentapetalae; rosids; malvids; Brassicales; Brassicaceae; Camelineae; Arabidopsis	TRINITY_DN187_c0_g1_i1.p1	PTR30_ARATH^PTR30_ARATH^Q:3-579,H:4-579^74.31%ID^E:0^RecName: Full=Protein NRT1/ PTR FAMILY 5.1;^Eukaryota; Viridiplantae; Streptophyta; Embryophyta; Tracheophyta; Spermatophyta; Magnoliophyta; eudicotyledons; Gunneridae; Pentapetalae; rosids; malvids; Brassicales; Brassicaceae; Camelineae; Arabidopsis	PF00854.24^PTR2^POT family^95-521^E:3e-110	COG3104^transporter	KEGG:ath:AT2G40460	GO:0016021^cellular_component^integral component of membrane`GO:0035673^molecular_function^oligopeptide transmembrane transporter activity`GO:1904680^molecular_function^peptide transmembrane transporter activity`GO:0015333^molecular_function^peptide:proton symporter activity`GO:0009624^biological_process^response to nematode	GO:0022857^molecular_function^transmembrane transporter activity`GO:0055085^biological_process^transmembrane transport`GO:0016020^cellular_component^membrane	TRINITY_DN187_c0_g1	283.901	2.5111	0.665876	3.77113	0.00016251	0.011078	31	65	132	359	433	822	33.6207	82.7518	137.731	281.456	390.073	777.775	98.89	DOWN_Asint_UP_Sint
459	TRINITY_DN14870_c0_g1	TRINITY_DN14870_c0_g1_i1	.	.	.	.	.	.	.	.	TRINITY_DN14870_c0_g1	8.02515	6.26996	1.66362	3.76886	0.000163997	0.011155	0	0	0	12	22	20	0	0	0	9.40801	19.8189	18.924	98.88	DOWN_Asint_UP_Sint
460	TRINITY_DN183394_c0_g1	TRINITY_DN183394_c0_g1_i1	.	TRINITY_DN183394_c0_g1_i1.p1	.	PF13668.9^Ferritin_2^Ferritin-like domain^2-39^E:9.1e-09	.	.	.	.	TRINITY_DN183394_c0_g1	8.00451	6.26635	1.66351	3.76694	0.000165262	0.0112166	0	0	0	15	14	25	0	0	0	11.76	12.6121	23.655	98.88	DOWN_Asint_UP_Sint
461	TRINITY_DN7568_c0_g1	TRINITY_DN7568_c0_g1_i1	GSDA_ARATH^GSDA_ARATH^Q:116-673,H:1-185^83.871%ID^E:2.01e-98^RecName: Full=Guanosine deaminase {ECO:0000303|PubMed:24130159};^Eukaryota; Viridiplantae; Streptophyta; Embryophyta; Tracheophyta; Spermatophyta; Magnoliophyta; eudicotyledons; Gunneridae; Pentapetalae; rosids; malvids; Brassicales; Brassicaceae; Camelineae; Arabidopsis	TRINITY_DN7568_c0_g1_i1.p1	GSDA_ARATH^GSDA_ARATH^Q:1-186,H:1-185^83.871%ID^E:3.96e-114^RecName: Full=Guanosine deaminase {ECO:0000303|PubMed:24130159};^Eukaryota; Viridiplantae; Streptophyta; Embryophyta; Tracheophyta; Spermatophyta; Magnoliophyta; eudicotyledons; Gunneridae; Pentapetalae; rosids; malvids; Brassicales; Brassicaceae; Camelineae; Arabidopsis	PF00383.26^dCMP_cyt_deam_1^Cytidine and deoxycytidylate deaminase zinc-binding region^30-129^E:1.9e-24`PF14437.9^MafB19-deam^MafB19-like deaminase^32-145^E:7.3e-23	COG0590^deaminase	KEGG:ath:AT5G28050	GO:0005737^cellular_component^cytoplasm`GO:0005634^cellular_component^nucleus`GO:0047974^molecular_function^guanosine deaminase activity`GO:0008270^molecular_function^zinc ion binding`GO:0006152^biological_process^purine nucleoside catabolic process	GO:0008251^molecular_function^tRNA-specific adenosine deaminase activity`GO:0002100^biological_process^tRNA wobble adenosine to inosine editing	TRINITY_DN7568_c0_g1	31.2184	-1.46859	0.390596	-3.75986	0.00017001	0.0115139	38	33	52	20	19	18	41.2125	42.0125	54.2576	15.68	17.1164	17.0316	98.85	UP_Asint_DOWN_Sint
462	TRINITY_DN17161_c0_g1	TRINITY_DN17161_c0_g1_i3	RNLE_SOLLC^RNLE_SOLLC^Q:105-794,H:1-230^72.294%ID^E:8.03e-122^RecName: Full=Extracellular ribonuclease LE;^Eukaryota; Viridiplantae; Streptophyta; Embryophyta; Tracheophyta; Spermatophyta; Magnoliophyta; eudicotyledons; Gunneridae; Pentapetalae; asterids; lamiids; Solanales; Solanaceae; Solanoideae; Solaneae; Solanum; Lycopersicon	TRINITY_DN17161_c0_g1_i3.p1	RNLE_SOLLC^RNLE_SOLLC^Q:1-230,H:1-230^72.294%ID^E:2.62e-123^RecName: Full=Extracellular ribonuclease LE;^Eukaryota; Viridiplantae; Streptophyta; Embryophyta; Tracheophyta; Spermatophyta; Magnoliophyta; eudicotyledons; Gunneridae; Pentapetalae; asterids; lamiids; Solanales; Solanaceae; Solanoideae; Solaneae; Solanum; Lycopersicon	PF00445.21^Ribonuclease_T2^Ribonuclease T2 family^29-212^E:2.8e-62	ENOG4111M7G^ribonuclease T2 activity	KEGG:sly:544098`KO:K01166	GO:0005618^cellular_component^cell wall`GO:0005576^cellular_component^extracellular region`GO:0005615^cellular_component^extracellular space`GO:0004521^molecular_function^endoribonuclease activity`GO:0033897^molecular_function^ribonuclease T2 activity`GO:0003723^molecular_function^RNA binding`GO:0006401^biological_process^RNA catabolic process	GO:0003723^molecular_function^RNA binding`GO:0033897^molecular_function^ribonuclease T2 activity	TRINITY_DN17161_c0_g1	41.057	2.05831	0.547651	3.75844	0.000170979	0.0115544	17	8	18	64	58	102	18.4372	10.1848	18.7815	50.1761	52.2499	96.5122	98.84	DOWN_Asint_UP_Sint
463	TRINITY_DN27725_c0_g3	TRINITY_DN27725_c0_g3_i1	.	TRINITY_DN27725_c0_g3_i1.p1	.	.	.	.	.	.	TRINITY_DN27725_c0_g3	8.9404	6.42878	1.71245	3.75415	0.000173933	0.0117286	0	0	0	34	10	19	0	0	0	26.656	9.00861	17.9778	98.83	DOWN_Asint_UP_Sint
464	TRINITY_DN9909_c0_g1	TRINITY_DN9909_c0_g1_i4	OPT7_ARATH^OPT7_ARATH^Q:269-2407,H:55-766^79.804%ID^E:0^RecName: Full=Oligopeptide transporter 7;^Eukaryota; Viridiplantae; Streptophyta; Embryophyta; Tracheophyta; Spermatophyta; Magnoliophyta; eudicotyledons; Gunneridae; Pentapetalae; rosids; malvids; Brassicales; Brassicaceae; Camelineae; Arabidopsis	TRINITY_DN9909_c0_g1_i4.p1	OPT7_ARATH^OPT7_ARATH^Q:1-764,H:1-766^75.683%ID^E:0^RecName: Full=Oligopeptide transporter 7;^Eukaryota; Viridiplantae; Streptophyta; Embryophyta; Tracheophyta; Spermatophyta; Magnoliophyta; eudicotyledons; Gunneridae; Pentapetalae; rosids; malvids; Brassicales; Brassicaceae; Camelineae; Arabidopsis	PF03169.18^OPT^OPT oligopeptide transporter protein^72-726^E:5.5e-174	ENOG410XNZC^oligo-peptide transporter	KEGG:ath:AT4G10770	GO:0005887^cellular_component^integral component of plasma membrane`GO:0016020^cellular_component^membrane`GO:0035673^molecular_function^oligopeptide transmembrane transporter activity`GO:0015031^biological_process^protein transport	GO:0055085^biological_process^transmembrane transport	TRINITY_DN9909_c0_g1	33.4983	3.35001	0.892926	3.75172	0.000175625	0.0118172	7	4	5	20	85	96	7.59178	5.09242	5.21708	15.68	76.5732	90.835	98.82	DOWN_Asint_UP_Sint
465	TRINITY_DN180701_c0_g1	TRINITY_DN180701_c0_g1_i1	ISPG_ARATH^ISPG_ARATH^Q:42-230,H:611-673^74.603%ID^E:7.71e-28^RecName: Full=4-hydroxy-3-methylbut-2-en-1-yl diphosphate synthase (ferredoxin), chloroplastic;^Eukaryota; Viridiplantae; Streptophyta; Embryophyta; Tracheophyta; Spermatophyta; Magnoliophyta; eudicotyledons; Gunneridae; Pentapetalae; rosids; malvids; Brassicales; Brassicaceae; Camelineae; Arabidopsis	TRINITY_DN180701_c0_g1_i1.p1	ISPG_ARATH^ISPG_ARATH^Q:1-76,H:598-673^73.684%ID^E:1.4e-33^RecName: Full=4-hydroxy-3-methylbut-2-en-1-yl diphosphate synthase (ferredoxin), chloroplastic;^Eukaryota; Viridiplantae; Streptophyta; Embryophyta; Tracheophyta; Spermatophyta; Magnoliophyta; eudicotyledons; Gunneridae; Pentapetalae; rosids; malvids; Brassicales; Brassicaceae; Camelineae; Arabidopsis	PF04551.17^GcpE^GcpE protein^1-76^E:6.4e-16`PF13913.9^zf-C2HC_2^zinc-finger of a C2HC-type^43-53^E:0.27	COG0821^4-hydroxy-3-methylbut-2-en-1-yl diphosphate synthase activity	KEGG:ath:AT5G60600`KO:K03526	GO:0009507^cellular_component^chloroplast`GO:0009941^cellular_component^chloroplast envelope`GO:0009570^cellular_component^chloroplast stroma`GO:0051539^molecular_function^4 iron, 4 sulfur cluster binding`GO:0046429^molecular_function^4-hydroxy-3-methylbut-2-en-1-yl diphosphate synthase activity`GO:0005506^molecular_function^iron ion binding`GO:0019288^biological_process^isopentenyl diphosphate b…	GO:0046429^molecular_function^4-hydroxy-3-methylbut-2-en-1-yl diphosphate synthase activity`GO:0016114^biological_process^terpenoid biosynthetic process`GO:0055114^biological_process^obsolete oxidation-reduction process	TRINITY_DN180701_c0_g1	8.21412	6.30459	1.683	3.74605	0.000179641	0.0120355	0	0	0	15	28	13	0	0	0	11.76	25.2241	12.3006	98.8	DOWN_Asint_UP_Sint
466	TRINITY_DN232968_c0_g1	TRINITY_DN232968_c0_g1_i1	.	TRINITY_DN232968_c0_g1_i1.p1	.	.	.	.	.	.	TRINITY_DN232968_c0_g1	8.21412	6.30459	1.683	3.74605	0.000179641	0.0120355	0	0	0	15	28	13	0	0	0	11.76	25.2241	12.3006	98.8	DOWN_Asint_UP_Sint
467	TRINITY_DN15531_c0_g1	TRINITY_DN15531_c0_g1_i1	LAV1_PHYPO^LAV1_PHYPO^Q:23-586,H:1-191^50.262%ID^E:4.69e-32^RecName: Full=Plasmodial-specific protein LAV1-2;^Eukaryota; Amoebozoa; Mycetozoa; Myxogastria; Myxogastromycetidae; Physariida; Physaraceae; Physarum	TRINITY_DN15531_c0_g1_i1.p1	LAV1_PHYPO^LAV1_PHYPO^Q:8-195,H:1-191^50.262%ID^E:1.14e-49^RecName: Full=Plasmodial-specific protein LAV1-2;^Eukaryota; Amoebozoa; Mycetozoa; Myxogastria; Myxogastromycetidae; Physariida; Physaraceae; Physarum	.	.	.	GO:0005509^molecular_function^calcium ion binding	.	TRINITY_DN15531_c0_g1	7.23229	6.12016	1.63571	3.74159	0.000182858	0.0122248	0	0	0	13	19	17	0	0	0	10.192	17.1164	16.0854	98.78	DOWN_Asint_UP_Sint
468	TRINITY_DN476_c1_g1	TRINITY_DN476_c1_g1_i2	SBP1_ANTMA^SBP1_ANTMA^Q:249-404,H:47-98^76.923%ID^E:4.28e-19^RecName: Full=Squamosa promoter-binding protein 1;^Eukaryota; Viridiplantae; Streptophyta; Embryophyta; Tracheophyta; Spermatophyta; Magnoliophyta; eudicotyledons; Gunneridae; Pentapetalae; asterids; lamiids; Lamiales; Plantaginaceae; Antirrhineae; Antirrhinum`SBP1_ANTMA^SBP1_ANTMA^Q:914-1015,H:98-131^88.235%ID^E:5.64e-11^RecName: Full=…	TRINITY_DN476_c1_g1_i2.p1	SBP1_ANTMA^SBP1_ANTMA^Q:30-134,H:1-98^53.333%ID^E:3.93e-27^RecName: Full=Squamosa promoter-binding protein 1;^Eukaryota; Viridiplantae; Streptophyta; Embryophyta; Tracheophyta; Spermatophyta; Magnoliophyta; eudicotyledons; Gunneridae; Pentapetalae; asterids; lamiids; Lamiales; Plantaginaceae; Antirrhineae; Antirrhinum	PF03110.17^SBP^SBP domain^88-134^E:1.7e-17	.	.	GO:0005634^cellular_component^nucleus`GO:0003677^molecular_function^DNA binding`GO:0003700^molecular_function^DNA-binding transcription factor activity`GO:0046872^molecular_function^metal ion binding`GO:0009908^biological_process^flower development	GO:0003677^molecular_function^DNA binding	TRINITY_DN476_c1_g1	267.883	-0.978403	0.261856	-3.73642	0.000186658	0.0124522	239	320	383	217	208	194	259.205	407.394	399.628	170.128	187.379	183.562	98.75	UP_Asint_DOWN_Sint
469	TRINITY_DN62891_c0_g1	TRINITY_DN62891_c0_g1_i1	C7A17_VITVI^C7A17_VITVI^Q:1-105,H:317-351^71.429%ID^E:6.96e-17^RecName: Full=Beta-amyrin 28-monooxygenase {ECO:0000305};^Eukaryota; Viridiplantae; Streptophyta; Embryophyta; Tracheophyta; Spermatophyta; Magnoliophyta; eudicotyledons; Gunneridae; Pentapetalae; rosids; Vitales; Vitaceae; Viteae; Vitis`C7A17_VITVI^C7A17_VITVI^Q:144-209,H:361-382^77.273%ID^E:6.96e-17^RecName: Full=Beta-amyrin 28-mono…	.	.	.	COG2124^Cytochrome p450	KEGG:vvi:100246675`KO:K20667	GO:0016021^cellular_component^integral component of membrane`GO:0020037^molecular_function^heme binding`GO:0005506^molecular_function^iron ion binding`GO:0016709^molecular_function^oxidoreductase activity, acting on paired donors, with incorporation or reduction of molecular oxygen, NAD(P)H as one donor, and incorporation of one atom of oxygen`GO:0016135^biological_process^saponin biosynthetic pr…	.	TRINITY_DN62891_c0_g1	8.05793	-6.64877	1.77988	-3.73551	0.000187334	0.0124707	9	9	26	0	0	0	9.76086	11.4579	27.1288	0	0	0	98.75	UP_Asint_DOWN_Sint
470	TRINITY_DN51100_c0_g1	TRINITY_DN51100_c0_g1_i1	.	TRINITY_DN51100_c0_g1_i1.p1	.	.	.	.	.	.	TRINITY_DN51100_c0_g1	7.78375	6.22953	1.66864	3.7333	0.000188988	0.012554	0	0	0	29	14	12	0	0	0	22.736	12.6121	11.3544	98.74	DOWN_Asint_UP_Sint
471	TRINITY_DN26092_c1_g1	TRINITY_DN26092_c1_g1_i1	.	.	.	.	.	.	.	.	TRINITY_DN26092_c1_g1	6.72935	-6.38424	1.71194	-3.72925	0.000192047	0.0127302	10	15	10	0	0	0	10.8454	19.0966	10.4342	0	0	0	98.73	UP_Asint_DOWN_Sint
472	TRINITY_DN136823_c0_g1	TRINITY_DN136823_c0_g1_i1	.	TRINITY_DN136823_c0_g1_i1.p1	.	PF02458.18^Transferase^Transferase family^9-82^E:5e-07	.	.	.	GO:0016747^molecular_function^acyltransferase activity, transferring groups other than amino-acyl groups	TRINITY_DN136823_c0_g1	7.07009	6.08947	1.63488	3.72473	0.000195526	0.0129333	0	0	0	19	19	11	0	0	0	14.896	17.1164	10.4082	98.71	DOWN_Asint_UP_Sint
473	TRINITY_DN23437_c0_g3	TRINITY_DN23437_c0_g3_i1	.	TRINITY_DN23437_c0_g3_i1.p1	.	.	.	.	.	.	TRINITY_DN23437_c0_g3	7.01297	6.07663	1.63239	3.72254	0.000197232	0.0130186	0	0	0	15	20	13	0	0	0	11.76	18.0172	12.3006	98.7	DOWN_Asint_UP_Sint
474	TRINITY_DN23947_c0_g2	TRINITY_DN23947_c0_g2_i1	RL27_PYRST^RL27_PYRST^Q:3-344,H:22-134^73.684%ID^E:9.25e-48^RecName: Full=60S ribosomal protein L27;^Eukaryota; Viridiplantae; Chlorophyta; Chlorophyceae; Chlamydomonadales; Spondylomoraceae; Pyrobotrys	TRINITY_DN23947_c0_g2_i1.p1	RL27_PYRST^RL27_PYRST^Q:1-114,H:22-134^73.684%ID^E:1.22e-54^RecName: Full=60S ribosomal protein L27;^Eukaryota; Viridiplantae; Chlorophyta; Chlorophyceae; Chlamydomonadales; Spondylomoraceae; Pyrobotrys	PF01777.21^Ribosomal_L27e^Ribosomal L27e protein family^31-114^E:2.4e-31	.	.	GO:0005840^cellular_component^ribosome`GO:0003735^molecular_function^structural constituent of ribosome`GO:0006412^biological_process^translation	GO:0003735^molecular_function^structural constituent of ribosome`GO:0006412^biological_process^translation`GO:0005840^cellular_component^ribosome	TRINITY_DN23947_c0_g2	8.95246	6.42965	1.72803	3.72081	0.000198589	0.0130805	0	0	0	28	9	25	0	0	0	21.952	8.10775	23.655	98.69	DOWN_Asint_UP_Sint
475	TRINITY_DN1268_c0_g1	TRINITY_DN1268_c0_g1_i1	PSBQ2_ARATH^PSBQ2_ARATH^Q:154-825,H:10-230^71.681%ID^E:3.98e-92^RecName: Full=Oxygen-evolving enhancer protein 3-2, chloroplastic;^Eukaryota; Viridiplantae; Streptophyta; Embryophyta; Tracheophyta; Spermatophyta; Magnoliophyta; eudicotyledons; Gunneridae; Pentapetalae; rosids; malvids; Brassicales; Brassicaceae; Camelineae; Arabidopsis	TRINITY_DN1268_c0_g1_i1.p1	PSBQ2_ARATH^PSBQ2_ARATH^Q:1-233,H:1-230^71.915%ID^E:2.15e-117^RecName: Full=Oxygen-evolving enhancer protein 3-2, chloroplastic;^Eukaryota; Viridiplantae; Streptophyta; Embryophyta; Tracheophyta; Spermatophyta; Magnoliophyta; eudicotyledons; Gunneridae; Pentapetalae; rosids; malvids; Brassicales; Brassicaceae; Camelineae; Arabidopsis	PF05757.14^PsbQ^Oxygen evolving enhancer protein 3 (PsbQ)^37-233^E:8.3e-87	ENOG4111SJA^oxygen-evolving enhancer protein	KEGG:ath:AT4G05180`KO:K08901	GO:0048046^cellular_component^apoplast`GO:0009507^cellular_component^chloroplast`GO:0009570^cellular_component^chloroplast stroma`GO:0009534^cellular_component^chloroplast thylakoid`GO:0009535^cellular_component^chloroplast thylakoid membrane`GO:0019898^cellular_component^extrinsic component of membrane`GO:0009654^cellular_component^photosystem II oxygen evolving complex`GO:0009579^cellular_compo…	GO:0005509^molecular_function^calcium ion binding`GO:0015979^biological_process^photosynthesis`GO:0009523^cellular_component^photosystem II`GO:0009654^cellular_component^photosystem II oxygen evolving complex`GO:0019898^cellular_component^extrinsic component of membrane	TRINITY_DN1268_c0_g1	4300.11	-1.71632	0.461618	-3.71806	0.000200762	0.0131496	6228	6771	4223	3074	1130	2739	6754.51	8620.19	4406.34	2410.02	1017.97	2591.64	98.69	UP_Asint_DOWN_Sint
476	TRINITY_DN14531_c0_g1	TRINITY_DN14531_c0_g1_i2	C72A1_CATRO^C72A1_CATRO^Q:1-180,H:358-417^66.667%ID^E:3.97e-21^RecName: Full=Secologanin synthase;^Eukaryota; Viridiplantae; Streptophyta; Embryophyta; Tracheophyta; Spermatophyta; Magnoliophyta; eudicotyledons; Gunneridae; Pentapetalae; asterids; lamiids; Gentianales; Apocynaceae; Rauvolfioideae; Vinceae; Catharanthinae; Catharanthus	TRINITY_DN14531_c0_g1_i2.p1	C72A1_CATRO^C72A1_CATRO^Q:1-60,H:358-417^66.667%ID^E:3.57e-21^RecName: Full=Secologanin synthase;^Eukaryota; Viridiplantae; Streptophyta; Embryophyta; Tracheophyta; Spermatophyta; Magnoliophyta; eudicotyledons; Gunneridae; Pentapetalae; asterids; lamiids; Gentianales; Apocynaceae; Rauvolfioideae; Vinceae; Catharanthinae; Catharanthus	PF00067.25^p450^Cytochrome P450^2-60^E:2.1e-12	.	KEGG:ag:AAA33106`KO:K13400	GO:0016021^cellular_component^integral component of membrane`GO:0005774^cellular_component^vacuolar membrane`GO:0020037^molecular_function^heme binding`GO:0005506^molecular_function^iron ion binding`GO:0004497^molecular_function^monooxygenase activity`GO:0016705^molecular_function^oxidoreductase activity, acting on paired donors, with incorporation or reduction of molecular oxygen`GO:0009820^biol…	GO:0005506^molecular_function^iron ion binding`GO:0016705^molecular_function^oxidoreductase activity, acting on paired donors, with incorporation or reduction of molecular oxygen`GO:0020037^molecular_function^heme binding`GO:0055114^biological_process^obsolete oxidation-reduction process	TRINITY_DN14531_c0_g1	1114.26	1.31561	0.354003	3.71637	0.000202106	0.0131496	787	363	575	1628	1519	2246	853.533	462.137	599.964	1276.35	1368.41	2125.16	98.69	DOWN_Asint_UP_Sint
477	TRINITY_DN15247_c2_g1	TRINITY_DN15247_c2_g1_i1	.	TRINITY_DN15247_c2_g1_i1.p1	.	.	.	.	.	.	TRINITY_DN15247_c2_g1	13.8505	7.05834	1.89924	3.7164	0.000202078	0.0131496	0	0	0	12	65	16	0	0	0	9.40801	58.556	15.1392	98.69	DOWN_Asint_UP_Sint
478	TRINITY_DN196039_c0_g1	TRINITY_DN196039_c0_g1_i1	.	TRINITY_DN196039_c0_g1_i1.p1	.	.	.	.	.	.	TRINITY_DN196039_c0_g1	6.55062	5.9785	1.60873	3.7163	0.000202166	0.0131496	0	0	0	16	15	14	0	0	0	12.544	13.5129	13.2468	98.69	DOWN_Asint_UP_Sint
479	TRINITY_DN27349_c0_g1	TRINITY_DN27349_c0_g1_i1	.	.	.	.	.	.	.	.	TRINITY_DN27349_c0_g1	6.55062	5.9785	1.60873	3.7163	0.000202166	0.0131496	0	0	0	16	15	14	0	0	0	12.544	13.5129	13.2468	98.69	DOWN_Asint_UP_Sint
480	TRINITY_DN8474_c0_g2	TRINITY_DN8474_c0_g2_i1	.	TRINITY_DN8474_c0_g2_i1.p1	.	.	.	.	.	.	TRINITY_DN8474_c0_g2	150.786	2.19823	0.591387	3.71707	0.000201543	0.0131496	43	28	76	185	457	197	46.6352	35.6469	79.2996	145.04	411.693	186.401	98.69	DOWN_Asint_UP_Sint
481	TRINITY_DN20346_c0_g2	TRINITY_DN20346_c0_g2_i1	RL18_DROME^RL18_DROME^Q:1-177,H:119-177^77.966%ID^E:3.69e-29^RecName: Full=60S ribosomal protein L18;^Eukaryota; Metazoa; Ecdysozoa; Arthropoda; Hexapoda; Insecta; Pterygota; Neoptera; Holometabola; Diptera; Brachycera; Muscomorpha; Ephydroidea; Drosophilidae; Drosophila; Sophophora	TRINITY_DN20346_c0_g2_i1.p2	RL18_DROME^RL18_DROME^Q:1-69,H:119-187^78.261%ID^E:8.6e-35^RecName: Full=60S ribosomal protein L18;^Eukaryota; Metazoa; Ecdysozoa; Arthropoda; Hexapoda; Insecta; Pterygota; Neoptera; Holometabola; Diptera; Brachycera; Muscomorpha; Ephydroidea; Drosophilidae; Drosophila; Sophophora	PF17135.7^Ribosomal_L18^Ribosomal protein 60S L18 and 50S L18e^1-69^E:2.2e-32	COG1727^Ribosomal protein	KEGG:dme:Dmel_CG8615`KO:K02883	GO:0022625^cellular_component^cytosolic large ribosomal subunit`GO:0022626^cellular_component^cytosolic ribosome`GO:0003735^molecular_function^structural constituent of ribosome`GO:0002181^biological_process^cytoplasmic translation	.	TRINITY_DN20346_c0_g2	8.26004	6.3145	1.69989	3.71465	0.000203489	0.0132082	0	0	0	30	10	18	0	0	0	23.52	9.00861	17.0316	98.68	DOWN_Asint_UP_Sint
482	TRINITY_DN50692_c0_g1	TRINITY_DN50692_c0_g1_i1	.	TRINITY_DN50692_c0_g1_i1.p1	.	.	.	.	.	.	TRINITY_DN50692_c0_g1	8.63765	6.37626	1.71859	3.71018	0.000207114	0.0134156	0	0	0	11	28	19	0	0	0	8.62401	25.2241	17.9778	98.66	DOWN_Asint_UP_Sint
483	TRINITY_DN180357_c0_g1	TRINITY_DN180357_c0_g1_i1	.	TRINITY_DN180357_c0_g1_i1.p3	.	.	.	.	.	.	TRINITY_DN180357_c0_g1	6.66671	-6.37481	1.71926	-3.70788	0.000208999	0.0135097	9	9	18	0	0	0	9.76086	11.4579	18.7815	0	0	0	98.65	UP_Asint_DOWN_Sint
484	TRINITY_DN5319_c0_g1	TRINITY_DN5319_c0_g1_i1	.	.	.	.	.	.	.	.	TRINITY_DN5319_c0_g1	18.6582	-2.38957	0.645281	-3.70315	0.000212937	0.0137358	36	22	26	11	7	3	39.0434	28.0083	27.1288	8.62401	6.30603	2.8386	98.63	UP_Asint_DOWN_Sint
485	TRINITY_DN21349_c0_g2	TRINITY_DN21349_c0_g2_i1	.	TRINITY_DN21349_c0_g2_i1.p1	.	.	.	.	.	.	TRINITY_DN21349_c0_g2	6.49281	-6.33653	1.71331	-3.69841	0.000216958	0.0139375	9	9	17	0	0	0	9.76086	11.4579	17.7381	0	0	0	98.61	UP_Asint_DOWN_Sint
486	TRINITY_DN32034_c0_g1	TRINITY_DN32034_c0_g1_i1	.	.	.	.	.	.	.	.	TRINITY_DN32034_c0_g1	6.49281	-6.33653	1.71331	-3.69841	0.000216958	0.0139375	9	9	17	0	0	0	9.76086	11.4579	17.7381	0	0	0	98.61	UP_Asint_DOWN_Sint
487	TRINITY_DN16786_c0_g1	TRINITY_DN16786_c0_g1_i1	.	.	.	.	.	.	.	.	TRINITY_DN16786_c0_g1	6.90916	-6.42554	1.74187	-3.68887	0.000225251	0.0144025	19	9	9	0	0	0	20.6063	11.4579	9.39074	0	0	0	98.56	UP_Asint_DOWN_Sint
488	TRINITY_DN35836_c1_g1	TRINITY_DN35836_c1_g1_i1	.	.	.	.	.	.	.	.	TRINITY_DN35836_c1_g1	8.54795	6.36073	1.72448	3.6885	0.00022558	0.0144025	0	0	0	11	19	27	0	0	0	8.62401	17.1164	25.5474	98.56	DOWN_Asint_UP_Sint
489	TRINITY_DN5211_c0_g1	TRINITY_DN5211_c0_g1_i1	TLC1_SOLTU^TLC1_SOLTU^Q:226-2088,H:1-631^82.567%ID^E:0^RecName: Full=Plastidic ATP/ADP-transporter;^Eukaryota; Viridiplantae; Streptophyta; Embryophyta; Tracheophyta; Spermatophyta; Magnoliophyta; eudicotyledons; Gunneridae; Pentapetalae; asterids; lamiids; Solanales; Solanaceae; Solanoideae; Solaneae; Solanum	TRINITY_DN5211_c0_g1_i1.p1	TLC1_SOLTU^TLC1_SOLTU^Q:1-621,H:1-631^82.567%ID^E:0^RecName: Full=Plastidic ATP/ADP-transporter;^Eukaryota; Viridiplantae; Streptophyta; Embryophyta; Tracheophyta; Spermatophyta; Magnoliophyta; eudicotyledons; Gunneridae; Pentapetalae; asterids; lamiids; Solanales; Solanaceae; Solanoideae; Solaneae; Solanum	PF03219.17^TLC^TLC ATP/ADP transporter^95-566^E:2.4e-203	COG3202^carrier protein	KEGG:sot:102605062`KO:K03301	GO:0031969^cellular_component^chloroplast membrane`GO:0016021^cellular_component^integral component of membrane`GO:0005524^molecular_function^ATP binding`GO:0005471^molecular_function^ATP:ADP antiporter activity	GO:0005471^molecular_function^ATP:ADP antiporter activity`GO:0006862^biological_process^nucleotide transport`GO:0016021^cellular_component^integral component of membrane	TRINITY_DN5211_c0_g1	109.042	1.06784	0.289486	3.68875	0.000225359	0.0144025	54	61	72	155	195	154	58.5651	77.6594	75.1259	121.52	175.668	145.715	98.56	DOWN_Asint_UP_Sint
490	TRINITY_DN8142_c1_g1	TRINITY_DN8142_c1_g1_i1	.	TRINITY_DN8142_c1_g1_i1.p1	.	.	.	.	.	.	TRINITY_DN8142_c1_g1	22.4315	2.36956	0.643597	3.68174	0.000231645	0.0147596	5	9	5	57	28	45	5.4227	11.4579	5.21708	44.6881	25.2241	42.5789	98.52	DOWN_Asint_UP_Sint
491	TRINITY_DN64485_c0_g1	TRINITY_DN64485_c0_g1_i1	.	TRINITY_DN64485_c0_g1_i1.p1	.	.	.	.	.	.	TRINITY_DN64485_c0_g1	7.50307	6.17502	1.67773	3.68058	0.000232705	0.0147969	0	0	0	23	10	19	0	0	0	18.032	9.00861	17.9778	98.52	DOWN_Asint_UP_Sint
492	TRINITY_DN183968_c0_g1	TRINITY_DN183968_c0_g1_i1	.	.	.	.	.	.	.	.	TRINITY_DN183968_c0_g1	7.50293	6.17651	1.68032	3.67579	0.00023711	0.0150464	0	0	0	28	13	12	0	0	0	21.952	11.7112	11.3544	98.5	DOWN_Asint_UP_Sint
493	TRINITY_DN19064_c0_g1	TRINITY_DN19064_c0_g1_i1	NBR1_ARATH^NBR1_ARATH^Q:630-1001,H:362-486^43.75%ID^E:7.92e-22^RecName: Full=Protein NBR1 homolog {ECO:0000305};^Eukaryota; Viridiplantae; Streptophyta; Embryophyta; Tracheophyta; Spermatophyta; Magnoliophyta; eudicotyledons; Gunneridae; Pentapetalae; rosids; malvids; Brassicales; Brassicaceae; Camelineae; Arabidopsis	TRINITY_DN19064_c0_g1_i1.p1	NBR1_ARATH^NBR1_ARATH^Q:210-340,H:362-493^43.704%ID^E:2.76e-23^RecName: Full=Protein NBR1 homolog {ECO:0000305};^Eukaryota; Viridiplantae; Streptophyta; Embryophyta; Tracheophyta; Spermatophyta; Magnoliophyta; eudicotyledons; Gunneridae; Pentapetalae; rosids; malvids; Brassicales; Brassicaceae; Camelineae; Arabidopsis	PF00564.27^PB1^PB1 domain^43-113^E:3.2e-07`PF16158.8^N_BRCA1_IG^Ig-like domain from next to BRCA1 gene^233-333^E:1.1e-29`PF02845.19^CUE^CUE domain^360-392^E:6.2e-05	ENOG411245W^ubiquitin-associated (UBA) TS-N domain-containing protein octicosapeptide Phox Bemp1 (PB1) domain-containing protein	KEGG:ath:AT4G24690`KO:K17987	GO:0005737^cellular_component^cytoplasm`GO:0005773^cellular_component^vacuole`GO:0043130^molecular_function^ubiquitin binding`GO:0008270^molecular_function^zinc ion binding`GO:0016236^biological_process^macroautophagy`GO:0051258^biological_process^protein polymerization`GO:0015031^biological_process^protein transport	GO:0005515^molecular_function^protein binding`GO:0043130^molecular_function^ubiquitin binding	TRINITY_DN19064_c0_g1	11.4053	5.78902	1.57587	3.67353	0.000239222	0.0150884	0	1	0	17	44	15	0	1.2731	0	13.328	39.6379	14.193	98.49	DOWN_Asint_UP_Sint
494	TRINITY_DN27962_c0_g2	TRINITY_DN27962_c0_g2_i1	.	.	.	.	.	.	.	.	TRINITY_DN27962_c0_g2	7.37227	6.15111	1.67415	3.67416	0.000238633	0.0150884	0	0	0	27	13	12	0	0	0	21.168	11.7112	11.3544	98.49	DOWN_Asint_UP_Sint
495	TRINITY_DN33848_c0_g2	TRINITY_DN33848_c0_g2_i1	TLP40_SPIOL^TLP40_SPIOL^Q:4-234,H:343-419^67.532%ID^E:7.35e-30^RecName: Full=Peptidyl-prolyl cis-trans isomerase, chloroplastic;^Eukaryota; Viridiplantae; Streptophyta; Embryophyta; Tracheophyta; Spermatophyta; Magnoliophyta; eudicotyledons; Gunneridae; Pentapetalae; Caryophyllales; Chenopodiaceae; Chenopodioideae; Anserineae; Spinacia	TRINITY_DN33848_c0_g2_i1.p1	TLP40_SPIOL^TLP40_SPIOL^Q:2-78,H:343-419^67.532%ID^E:6.62e-30^RecName: Full=Peptidyl-prolyl cis-trans isomerase, chloroplastic;^Eukaryota; Viridiplantae; Streptophyta; Embryophyta; Tracheophyta; Spermatophyta; Magnoliophyta; eudicotyledons; Gunneridae; Pentapetalae; Caryophyllales; Chenopodiaceae; Chenopodioideae; Anserineae; Spinacia	PF00160.24^Pro_isomerase^Cyclophilin type peptidyl-prolyl cis-trans isomerase/CLD^13-78^E:8.5e-09	.	.	GO:0009543^cellular_component^chloroplast thylakoid lumen`GO:0003755^molecular_function^peptidyl-prolyl cis-trans isomerase activity	GO:0003755^molecular_function^peptidyl-prolyl cis-trans isomerase activity`GO:0000413^biological_process^protein peptidyl-prolyl isomerization	TRINITY_DN33848_c0_g2	9.2016	6.47114	1.76135	3.67396	0.000238818	0.0150884	0	0	0	41	13	12	0	0	0	32.1441	11.7112	11.3544	98.49	DOWN_Asint_UP_Sint
496	TRINITY_DN154932_c0_g1	TRINITY_DN154932_c0_g1_i1	RS22_NEUCR^RS22_NEUCR^Q:3-167,H:76-130^81.818%ID^E:1.28e-29^RecName: Full=40S ribosomal protein S22;^Eukaryota; Fungi; Dikarya; Ascomycota; Pezizomycotina; Sordariomycetes; Sordariomycetidae; Sordariales; Sordariaceae; Neurospora	TRINITY_DN154932_c0_g1_i1.p3	RS22_NEUCR^RS22_NEUCR^Q:1-55,H:76-130^81.818%ID^E:5.19e-30^RecName: Full=40S ribosomal protein S22;^Eukaryota; Fungi; Dikarya; Ascomycota; Pezizomycotina; Sordariomycetes; Sordariomycetidae; Sordariales; Sordariaceae; Neurospora	PF00410.22^Ribosomal_S8^Ribosomal protein S8^22-55^E:4.8e-07	.	KEGG:ncr:NCU06431`KO:K02957	GO:0022627^cellular_component^cytosolic small ribosomal subunit`GO:0003735^molecular_function^structural constituent of ribosome`GO:0006412^biological_process^translation	GO:0003735^molecular_function^structural constituent of ribosome`GO:0006412^biological_process^translation`GO:0005840^cellular_component^ribosome	TRINITY_DN154932_c0_g1	6.39292	5.94355	1.61981	3.66928	0.000243231	0.0152489	0	0	0	16	15	13	0	0	0	12.544	13.5129	12.3006	98.48	DOWN_Asint_UP_Sint
497	TRINITY_DN31462_c0_g1	TRINITY_DN31462_c0_g1_i1	.	TRINITY_DN31462_c0_g1_i1.p1	.	.	.	.	.	.	TRINITY_DN31462_c0_g1	6.39292	5.94355	1.61981	3.66928	0.000243231	0.0152489	0	0	0	16	15	13	0	0	0	12.544	13.5129	12.3006	98.48	DOWN_Asint_UP_Sint
498	TRINITY_DN93597_c0_g1	TRINITY_DN93597_c0_g1_i1	.	TRINITY_DN93597_c0_g1_i1.p1	.	.	.	.	.	.	TRINITY_DN93597_c0_g1	6.39292	5.94355	1.61981	3.66928	0.000243231	0.0152489	0	0	0	16	15	13	0	0	0	12.544	13.5129	12.3006	98.48	DOWN_Asint_UP_Sint
499	TRINITY_DN22473_c0_g1	TRINITY_DN22473_c0_g1_i1	.	TRINITY_DN22473_c0_g1_i1.p1	.	.	.	.	.	.	TRINITY_DN22473_c0_g1	7.566	6.18503	1.69276	3.65381	0.000258379	0.0161337	0	0	0	14	13	24	0	0	0	10.976	11.7112	22.7088	98.39	DOWN_Asint_UP_Sint
500	TRINITY_DN251608_c0_g1	TRINITY_DN251608_c0_g1_i1	UBC30_ARATH^UBC30_ARATH^Q:1-234,H:54-131^93.59%ID^E:1.09e-49^RecName: Full=Ubiquitin-conjugating enzyme E2 30;^Eukaryota; Viridiplantae; Streptophyta; Embryophyta; Tracheophyta; Spermatophyta; Magnoliophyta; eudicotyledons; Gunneridae; Pentapetalae; rosids; malvids; Brassicales; Brassicaceae; Camelineae; Arabidopsis	TRINITY_DN251608_c0_g1_i1.p1	UBC30_ARATH^UBC30_ARATH^Q:1-78,H:54-131^93.59%ID^E:9.81e-50^RecName: Full=Ubiquitin-conjugating enzyme E2 30;^Eukaryota; Viridiplantae; Streptophyta; Embryophyta; Tracheophyta; Spermatophyta; Magnoliophyta; eudicotyledons; Gunneridae; Pentapetalae; rosids; malvids; Brassicales; Brassicaceae; Camelineae; Arabidopsis	PF00179.29^UQ_con^Ubiquitin-conjugating enzyme^1-78^E:9.2e-34	COG5078^ubiquitin-conjugating enzyme	KEGG:ath:AT5G56150`KO:K06689	GO:0005524^molecular_function^ATP binding`GO:0061631^molecular_function^ubiquitin conjugating enzyme activity`GO:0004842^molecular_function^ubiquitin-protein transferase activity`GO:0006511^biological_process^ubiquitin-dependent protein catabolic process	.	TRINITY_DN251608_c0_g1	7.566	6.18503	1.69276	3.65381	0.000258379	0.0161337	0	0	0	14	13	24	0	0	0	10.976	11.7112	22.7088	98.39	DOWN_Asint_UP_Sint
501	TRINITY_DN136088_c0_g1	TRINITY_DN136088_c0_g1_i1	.	TRINITY_DN136088_c0_g1_i1.p1	.	.	.	.	.	.	TRINITY_DN136088_c0_g1	7.4083	6.15467	1.68519	3.65222	0.00025998	0.0162013	0	0	0	14	13	23	0	0	0	10.976	11.7112	21.7626	98.38	DOWN_Asint_UP_Sint
502	TRINITY_DN15766_c0_g2	TRINITY_DN15766_c0_g2_i1	ACCH4_ARATH^ACCH4_ARATH^Q:107-1174,H:1-349^49.441%ID^E:9.31e-97^RecName: Full=1-aminocyclopropane-1-carboxylate oxidase homolog 4;^Eukaryota; Viridiplantae; Streptophyta; Embryophyta; Tracheophyta; Spermatophyta; Magnoliophyta; eudicotyledons; Gunneridae; Pentapetalae; rosids; malvids; Brassicales; Brassicaceae; Camelineae; Arabidopsis	TRINITY_DN15766_c0_g2_i1.p1	ACCH4_ARATH^ACCH4_ARATH^Q:36-391,H:1-349^49.441%ID^E:2.57e-117^RecName: Full=1-aminocyclopropane-1-carboxylate oxidase homolog 4;^Eukaryota; Viridiplantae; Streptophyta; Embryophyta; Tracheophyta; Spermatophyta; Magnoliophyta; eudicotyledons; Gunneridae; Pentapetalae; rosids; malvids; Brassicales; Brassicaceae; Camelineae; Arabidopsis	PF14226.9^DIOX_N^non-haem dioxygenase in morphine synthesis N-terminal^93-191^E:4.4e-16`PF03171.23^2OG-FeII_Oxy^2OG-Fe(II) oxygenase superfamily^247-344^E:4.7e-27	COG3491^2OGFe(II) oxygenase	KEGG:ath:AT1G03400	GO:0009815^molecular_function^1-aminocyclopropane-1-carboxylate oxidase activity`GO:0051213^molecular_function^dioxygenase activity`GO:0046872^molecular_function^metal ion binding	GO:0016491^molecular_function^oxidoreductase activity`GO:0055114^biological_process^obsolete oxidation-reduction process	TRINITY_DN15766_c0_g2	1428.37	1.52722	0.418939	3.64545	0.00026692	0.0166006	885	452	644	2431	1450	3330	959.818	575.443	671.959	1905.91	1306.25	3150.84	98.34	DOWN_Asint_UP_Sint
503	TRINITY_DN4482_c0_g1	TRINITY_DN4482_c0_g1_i3	.	TRINITY_DN4482_c0_g1_i3.p1	.	.	.	.	.	.	TRINITY_DN4482_c0_g1	119.21	-2.04927	0.562421	-3.64367	0.00026878	0.016683	85	226	188	44	70	44	92.1859	287.722	196.162	34.4961	63.0603	41.6327	98.33	UP_Asint_DOWN_Sint
504	TRINITY_DN2693_c0_g2	TRINITY_DN2693_c0_g2_i1	.	TRINITY_DN2693_c0_g2_i1.p1	.	.	.	.	.	.	TRINITY_DN2693_c0_g2	3988.02	-1.28453	0.353093	-3.63793	0.000274836	0.0170251	5734	4555	4741	4033	1527	2564	6218.75	5798.99	4946.83	3161.88	1375.61	2426.05	98.3	UP_Asint_DOWN_Sint
505	TRINITY_DN24833_c0_g2	TRINITY_DN24833_c0_g2_i1	.	TRINITY_DN24833_c0_g2_i1.p1	.	.	.	.	.	.	TRINITY_DN24833_c0_g2	6.7775	6.02655	1.6591	3.63243	0.000280767	0.0173581	0	0	0	14	13	19	0	0	0	10.976	11.7112	17.9778	98.26	DOWN_Asint_UP_Sint
506	TRINITY_DN138216_c0_g1	TRINITY_DN138216_c0_g1_i1	.	TRINITY_DN138216_c0_g1_i1.p1	.	.	.	.	.	.	TRINITY_DN138216_c0_g1	9.42719	6.50332	1.79127	3.63057	0.000282795	0.0173609	0	0	0	14	38	12	0	0	0	10.976	34.2327	11.3544	98.26	DOWN_Asint_UP_Sint
507	TRINITY_DN146898_c0_g1	TRINITY_DN146898_c0_g1_i1	COPIA_DROME^COPIA_DROME^Q:65-226,H:1307-1360^42.593%ID^E:4.31e-09^RecName: Full=Copia protein;^Eukaryota; Metazoa; Ecdysozoa; Arthropoda; Hexapoda; Insecta; Pterygota; Neoptera; Holometabola; Diptera; Brachycera; Muscomorpha; Ephydroidea; Drosophilidae; Drosophila; Sophophora	TRINITY_DN146898_c0_g1_i1.p1	COPIA_DROME^COPIA_DROME^Q:3-75,H:1289-1360^43.836%ID^E:7.32e-13^RecName: Full=Copia protein;^Eukaryota; Metazoa; Ecdysozoa; Arthropoda; Hexapoda; Insecta; Pterygota; Neoptera; Holometabola; Diptera; Brachycera; Muscomorpha; Ephydroidea; Drosophilidae; Drosophila; Sophophora	.	.	.	GO:0000943^cellular_component^retrotransposon nucleocapsid`GO:0004190^molecular_function^aspartic-type endopeptidase activity`GO:0005524^molecular_function^ATP binding`GO:0003676^molecular_function^nucleic acid binding`GO:0008270^molecular_function^zinc ion binding`GO:0015074^biological_process^DNA integration	.	TRINITY_DN146898_c0_g1	9.42719	6.50332	1.79127	3.63057	0.000282795	0.0173609	0	0	0	14	38	12	0	0	0	10.976	34.2327	11.3544	98.26	DOWN_Asint_UP_Sint
508	TRINITY_DN236966_c0_g1	TRINITY_DN236966_c0_g1_i1	UGPA_CRIGR^UGPA_CRIGR^Q:8-235,H:414-489^57.895%ID^E:8.63e-22^RecName: Full=UTP--glucose-1-phosphate uridylyltransferase;^Eukaryota; Metazoa; Chordata; Craniata; Vertebrata; Euteleostomi; Mammalia; Eutheria; Euarchontoglires; Glires; Rodentia; Myomorpha; Muroidea; Cricetidae; Cricetinae; Cricetulus	TRINITY_DN236966_c0_g1_i1.p1	UGPA_CRIGR^UGPA_CRIGR^Q:3-78,H:414-489^57.895%ID^E:7.77e-22^RecName: Full=UTP--glucose-1-phosphate uridylyltransferase;^Eukaryota; Metazoa; Chordata; Craniata; Vertebrata; Euteleostomi; Mammalia; Eutheria; Euarchontoglires; Glires; Rodentia; Myomorpha; Muroidea; Cricetidae; Cricetinae; Cricetulus	PF01704.21^UDPGP^UTP--glucose-1-phosphate uridylyltransferase^2-62^E:1.7e-17	.	KEGG:cge:100689325`KO:K00963	GO:0005737^cellular_component^cytoplasm`GO:0042802^molecular_function^identical protein binding`GO:0046872^molecular_function^metal ion binding`GO:0003983^molecular_function^UTP:glucose-1-phosphate uridylyltransferase activity`GO:0006011^biological_process^UDP-glucose metabolic process	GO:0070569^molecular_function^uridylyltransferase activity	TRINITY_DN236966_c0_g1	7.62546	6.19732	1.70709	3.63035	0.000283038	0.0173609	0	0	0	14	26	12	0	0	0	10.976	23.4224	11.3544	98.26	DOWN_Asint_UP_Sint
509	TRINITY_DN4324_c2_g1	TRINITY_DN4324_c2_g1_i1	.	TRINITY_DN4324_c2_g1_i1.p2	.	.	.	.	.	.	TRINITY_DN4324_c2_g1	6.24278	5.90933	1.62755	3.63081	0.000282537	0.0173609	0	0	0	16	14	13	0	0	0	12.544	12.6121	12.3006	98.26	DOWN_Asint_UP_Sint
510	TRINITY_DN135982_c0_g1	TRINITY_DN135982_c0_g1_i1	RLP46_ARATH^RLP46_ARATH^Q:203-3,H:87-153^49.254%ID^E:1.89e-12^RecName: Full=Receptor-like protein 46 {ECO:0000303|PubMed:18434605};^Eukaryota; Viridiplantae; Streptophyta; Embryophyta; Tracheophyta; Spermatophyta; Magnoliophyta; eudicotyledons; Gunneridae; Pentapetalae; rosids; malvids; Brassicales; Brassicaceae; Camelineae; Arabidopsis	TRINITY_DN135982_c0_g1_i1.p1	RLP46_ARATH^RLP46_ARATH^Q:12-78,H:87-153^49.254%ID^E:1.7e-12^RecName: Full=Receptor-like protein 46 {ECO:0000303|PubMed:18434605};^Eukaryota; Viridiplantae; Streptophyta; Embryophyta; Tracheophyta; Spermatophyta; Magnoliophyta; eudicotyledons; Gunneridae; Pentapetalae; rosids; malvids; Brassicales; Brassicaceae; Camelineae; Arabidopsis	PF13516.9^LRR_6^Leucine Rich repeat^31-45^E:45`PF00560.36^LRR_1^Leucine Rich Repeat^32-53^E:9.9`PF13516.9^LRR_6^Leucine Rich repeat^55-69^E:15`PF00560.36^LRR_1^Leucine Rich Repeat^57-76^E:25	COG4886^leucine Rich Repeat	KEGG:ath:AT4G04220	GO:0016021^cellular_component^integral component of membrane`GO:0005886^cellular_component^plasma membrane	GO:0005515^molecular_function^protein binding	TRINITY_DN135982_c0_g1	7.47532	6.16864	1.69968	3.6293	0.000284189	0.0173974	0	0	0	14	25	12	0	0	0	10.976	22.5215	11.3544	98.26	DOWN_Asint_UP_Sint
511	TRINITY_DN33048_c0_g1	TRINITY_DN33048_c0_g1_i1	.	TRINITY_DN33048_c0_g1_i1.p1	.	.	.	.	.	.	TRINITY_DN33048_c0_g1	8.24056	6.31113	1.74129	3.6244	0.000289637	0.0176962	0	0	0	31	9	18	0	0	0	24.304	8.10775	17.0316	98.23	DOWN_Asint_UP_Sint
512	TRINITY_DN28081_c0_g1	TRINITY_DN28081_c0_g1_i1	.	TRINITY_DN28081_c0_g1_i1.p1	.	.	.	.	.	.	TRINITY_DN28081_c0_g1	17.8471	7.42436	2.04928	3.62291	0.000291306	0.0177634	0	0	0	13	96	11	0	0	0	10.192	86.4827	10.4082	98.22	DOWN_Asint_UP_Sint
513	TRINITY_DN8466_c1_g2	TRINITY_DN8466_c1_g2_i6	R13L1_ARATH^R13L1_ARATH^Q:1-180,H:851-909^41.667%ID^E:4.84e-08^RecName: Full=Putative disease resistance RPP13-like protein 1;^Eukaryota; Viridiplantae; Streptophyta; Embryophyta; Tracheophyta; Spermatophyta; Magnoliophyta; eudicotyledons; Gunneridae; Pentapetalae; rosids; malvids; Brassicales; Brassicaceae; Camelineae; Arabidopsis	TRINITY_DN8466_c1_g2_i6.p1	R13L1_ARATH^R13L1_ARATH^Q:1-60,H:851-909^41.667%ID^E:4.36e-08^RecName: Full=Putative disease resistance RPP13-like protein 1;^Eukaryota; Viridiplantae; Streptophyta; Embryophyta; Tracheophyta; Spermatophyta; Magnoliophyta; eudicotyledons; Gunneridae; Pentapetalae; rosids; malvids; Brassicales; Brassicaceae; Camelineae; Arabidopsis	.	COG4886^leucine Rich Repeat	KEGG:ath:AT3G14470	GO:0043531^molecular_function^ADP binding`GO:0005524^molecular_function^ATP binding`GO:0006952^biological_process^defense response	.	TRINITY_DN8466_c1_g2	236.302	-0.813716	0.22475	-3.62054	0.000293987	0.017892	300	220	286	254	152	188	325.362	280.083	298.417	199.136	136.931	177.885	98.21	UP_Asint_DOWN_Sint
514	TRINITY_DN21870_c0_g1	TRINITY_DN21870_c0_g1_i1	.	.	.	.	.	.	.	.	TRINITY_DN21870_c0_g1	7.29684	6.13555	1.69805	3.6133	0.000302326	0.0183636	0	0	0	22	20	9	0	0	0	17.248	18.0172	8.51579	98.16	DOWN_Asint_UP_Sint
515	TRINITY_DN22401_c0_g2	TRINITY_DN22401_c0_g2_i1	.	TRINITY_DN22401_c0_g2_i1.p1	.	.	.	.	.	.	TRINITY_DN22401_c0_g2	5.66843	-6.13847	1.70124	-3.60822	0.000308304	0.0186181	10	10	10	0	0	0	10.8454	12.731	10.4342	0	0	0	98.14	UP_Asint_DOWN_Sint
516	TRINITY_DN24769_c0_g1	TRINITY_DN24769_c0_g1_i1	ADT2_ARATH^ADT2_ARATH^Q:30-221,H:290-353^67.188%ID^E:4.45e-20^RecName: Full=ADP,ATP carrier protein 2, mitochondrial;^Eukaryota; Viridiplantae; Streptophyta; Embryophyta; Tracheophyta; Spermatophyta; Magnoliophyta; eudicotyledons; Gunneridae; Pentapetalae; rosids; malvids; Brassicales; Brassicaceae; Camelineae; Arabidopsis	TRINITY_DN24769_c0_g1_i1.p1	ADT2_ARATH^ADT2_ARATH^Q:10-73,H:290-353^67.188%ID^E:4e-20^RecName: Full=ADP,ATP carrier protein 2, mitochondrial;^Eukaryota; Viridiplantae; Streptophyta; Embryophyta; Tracheophyta; Spermatophyta; Magnoliophyta; eudicotyledons; Gunneridae; Pentapetalae; rosids; malvids; Brassicales; Brassicaceae; Camelineae; Arabidopsis	PF00153.30^Mito_carr^Mitochondrial carrier protein^10-73^E:1e-08	ENOG410XNW0^transmembrane transport	KEGG:ath:AT5G13490`KO:K05863	GO:0009507^cellular_component^chloroplast`GO:0009941^cellular_component^chloroplast envelope`GO:0016021^cellular_component^integral component of membrane`GO:0016020^cellular_component^membrane`GO:0005740^cellular_component^mitochondrial envelope`GO:0005743^cellular_component^mitochondrial inner membrane`GO:0005739^cellular_component^mitochondrion`GO:0005774^cellular_component^vacuolar membrane`GO…	.	TRINITY_DN24769_c0_g1	5.66843	-6.13847	1.70124	-3.60822	0.000308304	0.0186181	10	10	10	0	0	0	10.8454	12.731	10.4342	0	0	0	98.14	UP_Asint_DOWN_Sint
517	TRINITY_DN4562_c0_g1	TRINITY_DN4562_c0_g1_i3	COL4_ARATH^COL4_ARATH^Q:311-1348,H:1-361^60.904%ID^E:5.94e-131^RecName: Full=Zinc finger protein CONSTANS-LIKE 4;^Eukaryota; Viridiplantae; Streptophyta; Embryophyta; Tracheophyta; Spermatophyta; Magnoliophyta; eudicotyledons; Gunneridae; Pentapetalae; rosids; malvids; Brassicales; Brassicaceae; Camelineae; Arabidopsis	TRINITY_DN4562_c0_g1_i3.p1	COL4_ARATH^COL4_ARATH^Q:1-347,H:1-362^63.13%ID^E:1.35e-138^RecName: Full=Zinc finger protein CONSTANS-LIKE 4;^Eukaryota; Viridiplantae; Streptophyta; Embryophyta; Tracheophyta; Spermatophyta; Magnoliophyta; eudicotyledons; Gunneridae; Pentapetalae; rosids; malvids; Brassicales; Brassicaceae; Camelineae; Arabidopsis	PF00643.27^zf-B_box^B-box zinc finger^4-43^E:4.5e-07`PF00643.27^zf-B_box^B-box zinc finger^46-91^E:3.2e-07`PF06203.17^CCT^CCT motif^282-324^E:2.5e-17	COG5641^Transcription factor	KEGG:ath:AT5G24930	GO:0005634^cellular_component^nucleus`GO:0008270^molecular_function^zinc ion binding	GO:0008270^molecular_function^zinc ion binding`GO:0005515^molecular_function^protein binding	TRINITY_DN4562_c0_g1	1270.09	-0.477536	0.132333	-3.60858	0.000307875	0.0186181	1439	1117	1392	1434	1037	1191	1560.65	1422.06	1452.43	1124.26	934.193	1126.92	98.14	UP_Asint_DOWN_Sint
518	TRINITY_DN21070_c0_g2	TRINITY_DN21070_c0_g2_i1	.	TRINITY_DN21070_c0_g2_i1.p1	.	.	.	.	.	.	TRINITY_DN21070_c0_g2	7.12866	6.09902	1.6919	3.60484	0.000312348	0.0187896	0	0	0	11	19	18	0	0	0	8.62401	17.1164	17.0316	98.12	DOWN_Asint_UP_Sint
519	TRINITY_DN35264_c0_g1	TRINITY_DN35264_c0_g1_i1	.	.	.	.	.	.	.	.	TRINITY_DN35264_c0_g1	7.12866	6.09902	1.6919	3.60484	0.000312348	0.0187896	0	0	0	11	19	18	0	0	0	8.62401	17.1164	17.0316	98.12	DOWN_Asint_UP_Sint
520	TRINITY_DN94061_c0_g1	TRINITY_DN94061_c0_g1_i1	BBX18_ARATH^BBX18_ARATH^Q:10-189,H:64-127^40.625%ID^E:1.36e-09^RecName: Full=B-box zinc finger protein 18 {ECO:0000303|PubMed:19920209};^Eukaryota; Viridiplantae; Streptophyta; Embryophyta; Tracheophyta; Spermatophyta; Magnoliophyta; eudicotyledons; Gunneridae; Pentapetalae; rosids; malvids; Brassicales; Brassicaceae; Camelineae; Arabidopsis	TRINITY_DN94061_c0_g1_i1.p1	BBX18_ARATH^BBX18_ARATH^Q:4-63,H:64-127^40.625%ID^E:1.22e-09^RecName: Full=B-box zinc finger protein 18 {ECO:0000303|PubMed:19920209};^Eukaryota; Viridiplantae; Streptophyta; Embryophyta; Tracheophyta; Spermatophyta; Magnoliophyta; eudicotyledons; Gunneridae; Pentapetalae; rosids; malvids; Brassicales; Brassicaceae; Camelineae; Arabidopsis	.	ENOG410Y2NN^zinc finger (B-box type) family protein	KEGG:ath:AT2G21320	GO:0005634^cellular_component^nucleus`GO:0003700^molecular_function^DNA-binding transcription factor activity`GO:0008270^molecular_function^zinc ion binding`GO:0070370^biological_process^cellular heat acclimation`GO:0071483^biological_process^cellular response to blue light`GO:0010100^biological_process^negative regulation of photomorphogenesis`GO:0009640^biological_process^photomorphogenesis`GO:…	.	TRINITY_DN94061_c0_g1	6.10672	-6.2484	1.73424	-3.60295	0.000314622	0.01889	9	8	16	0	0	0	9.76086	10.1848	16.6946	0	0	0	98.11	UP_Asint_DOWN_Sint
521	TRINITY_DN16052_c0_g3	TRINITY_DN16052_c0_g3_i1	.	TRINITY_DN16052_c0_g3_i1.p1	.	PF04632.15^FUSC^Fusaric acid resistance protein family^410-621^E:1.1e-14`PF13515.9^FUSC_2^Fusaric acid resistance protein-like^422-550^E:1.2e-11	.	.	.	GO:0022857^molecular_function^transmembrane transporter activity`GO:0055085^biological_process^transmembrane transport`GO:0005886^cellular_component^plasma membrane	TRINITY_DN16052_c0_g3	76.9576	1.03706	0.288203	3.59836	0.000320229	0.019153	42	37	56	124	134	98	45.5507	47.1049	58.4313	97.2162	120.715	92.7274	98.08	DOWN_Asint_UP_Sint
522	TRINITY_DN3180_c0_g1	TRINITY_DN3180_c0_g1_i1	Y1736_ARATH^Y1736_ARATH^Q:235-882,H:1-208^57.534%ID^E:5.76e-80^RecName: Full=REF/SRPP-like protein At1g67360;^Eukaryota; Viridiplantae; Streptophyta; Embryophyta; Tracheophyta; Spermatophyta; Magnoliophyta; eudicotyledons; Gunneridae; Pentapetalae; rosids; malvids; Brassicales; Brassicaceae; Camelineae; Arabidopsis	TRINITY_DN3180_c0_g1_i1.p1	Y1736_ARATH^Y1736_ARATH^Q:1-253,H:1-240^53.516%ID^E:2.04e-85^RecName: Full=REF/SRPP-like protein At1g67360;^Eukaryota; Viridiplantae; Streptophyta; Embryophyta; Tracheophyta; Spermatophyta; Magnoliophyta; eudicotyledons; Gunneridae; Pentapetalae; rosids; malvids; Brassicales; Brassicaceae; Camelineae; Arabidopsis	PF05755.15^REF^Rubber elongation factor protein (REF)^5-216^E:2e-78	ENOG41117F2^REF SRPP-like protein	KEGG:ath:AT1G67360	GO:0005783^cellular_component^endoplasmic reticulum`GO:0005811^cellular_component^lipid droplet`GO:0005773^cellular_component^vacuole`GO:0080186^biological_process^developmental vegetative growth`GO:0034389^biological_process^lipid droplet organization`GO:0009555^biological_process^pollen development`GO:0045927^biological_process^positive regulation of growth`GO:1902584^biological_process^positiv…	.	TRINITY_DN3180_c0_g1	4798.36	0.601605	0.167184	3.59846	0.000320102	0.019153	3473	3300	3325	7891	5420	6641	3766.61	4201.25	3469.36	6186.55	4882.67	6283.7	98.08	DOWN_Asint_UP_Sint
523	TRINITY_DN10282_c0_g1	TRINITY_DN10282_c0_g1_i2	.	TRINITY_DN10282_c0_g1_i2.p1	.	.	.	.	.	.	TRINITY_DN10282_c0_g1	74.1744	-3.84397	1.06979	-3.59321	0.000326634	0.0194731	202	8	179	10	13	10	219.077	10.1848	186.771	7.84001	11.7112	9.46198	98.05	UP_Asint_DOWN_Sint
524	TRINITY_DN13729_c2_g4	TRINITY_DN13729_c2_g4_i1	.	.	.	.	.	.	.	.	TRINITY_DN13729_c2_g4	6.11211	5.87857	1.63722	3.59058	0.000329946	0.0194731	0	0	0	15	14	13	0	0	0	11.76	12.6121	12.3006	98.05	DOWN_Asint_UP_Sint
525	TRINITY_DN17266_c0_g2	TRINITY_DN17266_c0_g2_i1	.	TRINITY_DN17266_c0_g2_i1.p1	.	.	.	.	.	.	TRINITY_DN17266_c0_g2	6.11211	5.87857	1.63722	3.59058	0.000329946	0.0194731	0	0	0	15	14	13	0	0	0	11.76	12.6121	12.3006	98.05	DOWN_Asint_UP_Sint
526	TRINITY_DN19226_c0_g2	TRINITY_DN19226_c0_g2_i1	.	TRINITY_DN19226_c0_g2_i1.p1	.	.	.	.	.	.	TRINITY_DN19226_c0_g2	7.25815	6.12519	1.70549	3.59145	0.000328841	0.0194731	0	0	0	14	12	23	0	0	0	10.976	10.8103	21.7626	98.05	DOWN_Asint_UP_Sint
527	TRINITY_DN21615_c0_g2	TRINITY_DN21615_c0_g2_i1	.	.	.	.	.	.	.	.	TRINITY_DN21615_c0_g2	7.01125	-6.44281	1.79435	-3.59062	0.000329892	0.0194731	9	18	9	0	0	0	9.76086	22.9159	9.39074	0	0	0	98.05	UP_Asint_DOWN_Sint
528	TRINITY_DN37078_c0_g1	TRINITY_DN37078_c0_g1_i1	.	TRINITY_DN37078_c0_g1_i1.p1	.	.	.	.	.	.	TRINITY_DN37078_c0_g1	6.11211	5.87857	1.63722	3.59058	0.000329946	0.0194731	0	0	0	15	14	13	0	0	0	11.76	12.6121	12.3006	98.05	DOWN_Asint_UP_Sint
529	TRINITY_DN56456_c0_g1	TRINITY_DN56456_c0_g1_i1	.	TRINITY_DN56456_c0_g1_i1.p1	.	.	.	.	.	.	TRINITY_DN56456_c0_g1	6.11211	5.87857	1.63722	3.59058	0.000329946	0.0194731	0	0	0	15	14	13	0	0	0	11.76	12.6121	12.3006	98.05	DOWN_Asint_UP_Sint
530	TRINITY_DN22518_c0_g2	TRINITY_DN22518_c0_g2_i1	PPD6_ARATH^PPD6_ARATH^Q:2-241,H:183-262^37.5%ID^E:1.72e-08^RecName: Full=PsbP domain-containing protein 6, chloroplastic;^Eukaryota; Viridiplantae; Streptophyta; Embryophyta; Tracheophyta; Spermatophyta; Magnoliophyta; eudicotyledons; Gunneridae; Pentapetalae; rosids; malvids; Brassicales; Brassicaceae; Camelineae; Arabidopsis	TRINITY_DN22518_c0_g2_i1.p1	PPD6_ARATH^PPD6_ARATH^Q:1-80,H:183-262^37.5%ID^E:1.37e-10^RecName: Full=PsbP domain-containing protein 6, chloroplastic;^Eukaryota; Viridiplantae; Streptophyta; Embryophyta; Tracheophyta; Spermatophyta; Magnoliophyta; eudicotyledons; Gunneridae; Pentapetalae; rosids; malvids; Brassicales; Brassicaceae; Camelineae; Arabidopsis	PF01789.19^PsbP^PsbP^10-80^E:1.9e-09	ENOG411207S^PsbP domain-containing protein 6	KEGG:ath:AT3G56650	GO:0009507^cellular_component^chloroplast`GO:0009570^cellular_component^chloroplast stroma`GO:0009534^cellular_component^chloroplast thylakoid`GO:0009543^cellular_component^chloroplast thylakoid lumen`GO:0019898^cellular_component^extrinsic component of membrane`GO:0009654^cellular_component^photosystem II oxygen evolving complex`GO:0009579^cellular_component^thylakoid`GO:0031977^cellular_compone…	GO:0005509^molecular_function^calcium ion binding`GO:0015979^biological_process^photosynthesis`GO:0009523^cellular_component^photosystem II`GO:0009654^cellular_component^photosystem II oxygen evolving complex`GO:0019898^cellular_component^extrinsic component of membrane	TRINITY_DN22518_c0_g2	7.01603	6.07892	1.69785	3.58035	0.000343129	0.0202129	0	0	0	21	19	9	0	0	0	16.464	17.1164	8.51579	97.98	DOWN_Asint_UP_Sint
531	TRINITY_DN5183_c0_g1	TRINITY_DN5183_c0_g1_i1	.	TRINITY_DN5183_c0_g1_i1.p1	.	.	.	.	.	.	TRINITY_DN5183_c0_g1	602.168	2.52242	0.705448	3.57564	0.000349376	0.0205421	174	203	85	482	2092	861	188.71	258.44	88.6903	377.889	1884.6	814.677	97.95	DOWN_Asint_UP_Sint
532	TRINITY_DN4471_c0_g1	TRINITY_DN4471_c0_g1_i2	DRMH3_ARATH^DRMH3_ARATH^Q:202-456,H:1-86^68.605%ID^E:7.2e-26^RecName: Full=Dormancy-associated protein homolog 3 {ECO:0000305};^Eukaryota; Viridiplantae; Streptophyta; Embryophyta; Tracheophyta; Spermatophyta; Magnoliophyta; eudicotyledons; Gunneridae; Pentapetalae; rosids; malvids; Brassicales; Brassicaceae; Camelineae; Arabidopsis	TRINITY_DN4471_c0_g1_i2.p1	DRMH3_ARATH^DRMH3_ARATH^Q:1-120,H:1-130^60.769%ID^E:2.2e-41^RecName: Full=Dormancy-associated protein homolog 3 {ECO:0000305};^Eukaryota; Viridiplantae; Streptophyta; Embryophyta; Tracheophyta; Spermatophyta; Magnoliophyta; eudicotyledons; Gunneridae; Pentapetalae; rosids; malvids; Brassicales; Brassicaceae; Camelineae; Arabidopsis	PF05564.15^Auxin_repressed^Dormancy/auxin associated protein^7-87^E:1.5e-08	ENOG410YZ0W^Dormancy auxin associated	KEGG:ath:AT1G56220	.	.	TRINITY_DN4471_c0_g1	2278.59	-0.808982	0.226327	-3.57439	0.00035105	0.0206017	2206	2852	2569	1874	2038	1757	2392.49	3630.89	2680.53	1469.22	1835.95	1662.47	97.94	UP_Asint_DOWN_Sint
533	TRINITY_DN6369_c0_g1	TRINITY_DN6369_c0_g1_i6	SILD_FORIN^SILD_FORIN^Q:181-990,H:4-272^55.839%ID^E:1.63e-97^RecName: Full=Secoisolariciresinol dehydrogenase;^Eukaryota; Viridiplantae; Streptophyta; Embryophyta; Tracheophyta; Spermatophyta; Magnoliophyta; eudicotyledons; Gunneridae; Pentapetalae; asterids; lamiids; Lamiales; Oleaceae; Forsythieae; Forsythia	TRINITY_DN6369_c0_g1_i6.p1	SILD_FORIN^SILD_FORIN^Q:3-272,H:4-272^56.569%ID^E:3.4e-101^RecName: Full=Secoisolariciresinol dehydrogenase;^Eukaryota; Viridiplantae; Streptophyta; Embryophyta; Tracheophyta; Spermatophyta; Magnoliophyta; eudicotyledons; Gunneridae; Pentapetalae; asterids; lamiids; Lamiales; Oleaceae; Forsythieae; Forsythia	PF00106.28^adh_short^short chain dehydrogenase^17-211^E:6.5e-51`PF08659.13^KR^KR domain^19-173^E:2.8e-11`PF13561.9^adh_short_C2^Enoyl-(Acyl carrier protein) reductase^23-263^E:3e-66	.	.	GO:0102911^molecular_function^(-)-secoisolariciresinol dehydrogenase activity`GO:0009807^biological_process^lignan biosynthetic process	GO:0055114^biological_process^obsolete oxidation-reduction process	TRINITY_DN6369_c0_g1	583.802	-1.47543	0.413134	-3.57132	0.000355188	0.0207845	859	866	520	531	234	316	931.62	1102.51	542.576	416.305	210.801	298.999	97.92	UP_Asint_DOWN_Sint
534	TRINITY_DN97984_c0_g1	TRINITY_DN97984_c0_g1_i1	.	TRINITY_DN97984_c0_g1_i1.p1	.	.	.	.	.	.	TRINITY_DN97984_c0_g1	12.665	4.46976	1.25165	3.57109	0.000355495	0.0207845	0	0	3	28	25	30	0	0	3.13025	21.952	22.5215	28.386	97.92	DOWN_Asint_UP_Sint
535	TRINITY_DN8225_c0_g1	TRINITY_DN8225_c0_g1_i1	PBP1_ARATH^PBP1_ARATH^Q:133-411,H:19-112^61.702%ID^E:2.59e-33^RecName: Full=Calcium-binding protein PBP1;^Eukaryota; Viridiplantae; Streptophyta; Embryophyta; Tracheophyta; Spermatophyta; Magnoliophyta; eudicotyledons; Gunneridae; Pentapetalae; rosids; malvids; Brassicales; Brassicaceae; Camelineae; Arabidopsis	TRINITY_DN8225_c0_g1_i1.p1	PBP1_ARATH^PBP1_ARATH^Q:13-105,H:19-112^61.702%ID^E:6.82e-36^RecName: Full=Calcium-binding protein PBP1;^Eukaryota; Viridiplantae; Streptophyta; Embryophyta; Tracheophyta; Spermatophyta; Magnoliophyta; eudicotyledons; Gunneridae; Pentapetalae; rosids; malvids; Brassicales; Brassicaceae; Camelineae; Arabidopsis	PF13833.9^EF-hand_8^EF-hand domain pair^44-96^E:9.6e-15`PF13202.9^EF-hand_5^EF hand^76-90^E:0.19	COG5126^Calcium-binding protein	KEGG:ath:AT5G54490	GO:0005509^molecular_function^calcium ion binding`GO:0009733^biological_process^response to auxin	GO:0005509^molecular_function^calcium ion binding	TRINITY_DN8225_c0_g1	74.7633	-3.41738	0.957126	-3.57046	0.000356356	0.0207959	80	218	44	19	4	21	86.7632	277.537	45.9103	14.896	3.60344	19.8702	97.92	UP_Asint_DOWN_Sint
536	TRINITY_DN1597_c0_g1	TRINITY_DN1597_c0_g1_i4	.	TRINITY_DN1597_c0_g1_i4.p1	.	PF12734.10^CYSTM^Cysteine-rich TM module stress tolerance^11-60^E:1e-17	.	.	.	.	TRINITY_DN1597_c0_g1	778.948	1.07067	0.300011	3.56878	0.000358641	0.0208902	579	419	332	1489	1249	923	627.948	533.431	346.414	1167.38	1125.18	873.341	97.91	DOWN_Asint_UP_Sint
537	TRINITY_DN2453_c0_g1	TRINITY_DN2453_c0_g1_i2	.	TRINITY_DN2453_c0_g1_i2.p1	.	PF06108.15^DUF952^Protein of unknown function (DUF952)^17-110^E:5.9e-20	.	.	.	.	TRINITY_DN2453_c0_g1	398.163	0.465962	0.130895	3.55982	0.000371107	0.021576	311	282	295	595	530	466	337.292	359.016	307.808	466.481	477.456	440.928	97.84	DOWN_Asint_UP_Sint
538	TRINITY_DN144736_c0_g1	TRINITY_DN144736_c0_g1_i1	.	TRINITY_DN144736_c0_g1_i1.p1	.	.	.	.	.	.	TRINITY_DN144736_c0_g1	8.50176	6.35709	1.78769	3.55603	0.000376502	0.0217695	0	0	0	38	12	11	0	0	0	29.792	10.8103	10.4082	97.82	DOWN_Asint_UP_Sint
539	TRINITY_DN35863_c0_g1	TRINITY_DN35863_c0_g1_i1	.	TRINITY_DN35863_c0_g1_i1.p1	.	.	.	.	.	.	TRINITY_DN35863_c0_g1	8.63243	6.37909	1.79389	3.55601	0.000376527	0.0217695	0	0	0	39	12	11	0	0	0	30.576	10.8103	10.4082	97.82	DOWN_Asint_UP_Sint
540	TRINITY_DN57027_c0_g1	TRINITY_DN57027_c0_g1_i1	ALDH_DAVTA^ALDH_DAVTA^Q:2-106,H:462-496^97.143%ID^E:9.69e-15^RecName: Full=Aldehyde dehydrogenase;^Eukaryota; Fungi; Dikarya; Ascomycota; Pezizomycotina; Dothideomycetes; Dothideomycetidae; Capnodiales; Cladosporiaceae; Cladosporium	TRINITY_DN57027_c0_g1_i1.p1	.	.	.	.	.	.	TRINITY_DN57027_c0_g1	8.76309	6.40076	1.7997	3.55657	0.000375727	0.0217695	0	0	0	40	12	11	0	0	0	31.36	10.8103	10.4082	97.82	DOWN_Asint_UP_Sint
541	TRINITY_DN49186_c0_g1	TRINITY_DN49186_c0_g1_i1	.	.	.	.	.	.	.	.	TRINITY_DN49186_c0_g1	12.5921	6.92106	1.94735	3.55408	0.000379299	0.0218893	0	0	0	13	61	11	0	0	0	10.192	54.9525	10.4082	97.81	DOWN_Asint_UP_Sint
542	TRINITY_DN29703_c0_g2	TRINITY_DN29703_c0_g2_i1	.	TRINITY_DN29703_c0_g2_i1.p1	.	.	.	.	.	.	TRINITY_DN29703_c0_g2	7.06442	6.08973	1.71746	3.54577	0.000391464	0.0225496	0	0	0	27	12	11	0	0	0	21.168	10.8103	10.4082	97.75	DOWN_Asint_UP_Sint
543	TRINITY_DN162744_c0_g1	TRINITY_DN162744_c0_g1_i1	VATB1_ACEAT^VATB1_ACEAT^Q:2-241,H:342-421^93.75%ID^E:3.07e-48^RecName: Full=V-type proton ATPase subunit B 1;^Eukaryota; Viridiplantae; Chlorophyta; Ulvophyceae; Dasycladales; Polyphysaceae; Acetabularia	TRINITY_DN162744_c0_g1_i1.p1	VATB1_ACEAT^VATB1_ACEAT^Q:1-80,H:342-421^93.75%ID^E:2.76e-48^RecName: Full=V-type proton ATPase subunit B 1;^Eukaryota; Viridiplantae; Chlorophyta; Ulvophyceae; Dasycladales; Polyphysaceae; Acetabularia	PF00006.28^ATP-synt_ab^ATP synthase alpha/beta family, nucleotide-binding domain^1-41^E:5.1e-10	.	.	GO:0033180^cellular_component^proton-transporting V-type ATPase, V1 domain`GO:0005524^molecular_function^ATP binding`GO:0016787^molecular_function^hydrolase activity`GO:0046034^biological_process^ATP metabolic process	GO:0005524^molecular_function^ATP binding	TRINITY_DN162744_c0_g1	6.93376	6.06274	1.7111	3.54318	0.000395326	0.0227301	0	0	0	26	12	11	0	0	0	20.384	10.8103	10.4082	97.73	DOWN_Asint_UP_Sint
544	TRINITY_DN12102_c0_g1	TRINITY_DN12102_c0_g1_i2	PHL5_ARATH^PHL5_ARATH^Q:245-1081,H:42-333^49.18%ID^E:1.88e-70^RecName: Full=Myb family transcription factor PHL5 {ECO:0000305};^Eukaryota; Viridiplantae; Streptophyta; Embryophyta; Tracheophyta; Spermatophyta; Magnoliophyta; eudicotyledons; Gunneridae; Pentapetalae; rosids; malvids; Brassicales; Brassicaceae; Camelineae; Arabidopsis	TRINITY_DN12102_c0_g1_i2.p1	PHL5_ARATH^PHL5_ARATH^Q:65-343,H:42-333^50.164%ID^E:1.39e-76^RecName: Full=Myb family transcription factor PHL5 {ECO:0000305};^Eukaryota; Viridiplantae; Streptophyta; Embryophyta; Tracheophyta; Spermatophyta; Magnoliophyta; eudicotyledons; Gunneridae; Pentapetalae; rosids; malvids; Brassicales; Brassicaceae; Camelineae; Arabidopsis	PF00249.34^Myb_DNA-binding^Myb-like DNA-binding domain^201-250^E:7.3e-07`PF14379.9^Myb_CC_LHEQLE^MYB-CC type transfactor, LHEQLE motif^281-328^E:2.7e-19	ENOG410YGDG^Myb-like DNA-binding domain	KEGG:ath:AT5G06800	GO:0005634^cellular_component^nucleus`GO:0003677^molecular_function^DNA binding`GO:0003700^molecular_function^DNA-binding transcription factor activity`GO:0006355^biological_process^regulation of transcription, DNA-templated	.	TRINITY_DN12102_c0_g1	33.1432	-1.83093	0.517059	-3.54104	0.000398548	0.0227828	38	42	58	20	9	21	41.2125	53.4704	60.5181	15.68	8.10775	19.8702	97.72	UP_Asint_DOWN_Sint
545	TRINITY_DN181289_c0_g1	TRINITY_DN181289_c0_g1_i1	.	TRINITY_DN181289_c0_g1_i1.p1	.	.	.	.	.	.	TRINITY_DN181289_c0_g1	5.95441	5.84108	1.65017	3.53968	0.00040062	0.0227828	0	0	0	15	14	12	0	0	0	11.76	12.6121	11.3544	97.72	DOWN_Asint_UP_Sint
546	TRINITY_DN228541_c0_g1	TRINITY_DN228541_c0_g1_i1	SYT4_ARATH^SYT4_ARATH^Q:22-225,H:302-370^42.029%ID^E:1.31e-10^RecName: Full=Synaptotagmin-4;^Eukaryota; Viridiplantae; Streptophyta; Embryophyta; Tracheophyta; Spermatophyta; Magnoliophyta; eudicotyledons; Gunneridae; Pentapetalae; rosids; malvids; Brassicales; Brassicaceae; Camelineae; Arabidopsis	TRINITY_DN228541_c0_g1_i1.p1	SYT4_ARATH^SYT4_ARATH^Q:8-75,H:302-370^42.029%ID^E:1.18e-10^RecName: Full=Synaptotagmin-4;^Eukaryota; Viridiplantae; Streptophyta; Embryophyta; Tracheophyta; Spermatophyta; Magnoliophyta; eudicotyledons; Gunneridae; Pentapetalae; rosids; malvids; Brassicales; Brassicaceae; Camelineae; Arabidopsis`SYT4_ARATH^SYT4_ARATH^Q:5-73,H:477-545^34.783%ID^E:9.9e-06^RecName: Full=Synaptotagmin-4;^Eukaryota; …	PF00168.33^C2^C2 domain^6-73^E:2.5e-19	COG5038^Domain-Containing protein	KEGG:ath:AT5G11100	GO:0005783^cellular_component^endoplasmic reticulum`GO:0016021^cellular_component^integral component of membrane`GO:0008289^molecular_function^lipid binding`GO:0046872^molecular_function^metal ion binding`GO:0006869^biological_process^lipid transport	.	TRINITY_DN228541_c0_g1	5.95441	5.84108	1.65017	3.53968	0.00040062	0.0227828	0	0	0	15	14	12	0	0	0	11.76	12.6121	11.3544	97.72	DOWN_Asint_UP_Sint
547	TRINITY_DN2355_c0_g1	TRINITY_DN2355_c0_g1_i1	PITC_DICDI^PITC_DICDI^Q:287-919,H:70-286^31.193%ID^E:3.42e-26^RecName: Full=Phosphatidylinositol transfer protein 3;^Eukaryota; Amoebozoa; Mycetozoa; Dictyostelids; Dictyosteliales; Dictyosteliaceae; Dictyostelium	TRINITY_DN2355_c0_g1_i1.p1	PITC_DICDI^PITC_DICDI^Q:40-250,H:70-286^31.193%ID^E:2.99e-27^RecName: Full=Phosphatidylinositol transfer protein 3;^Eukaryota; Amoebozoa; Mycetozoa; Dictyostelids; Dictyosteliales; Dictyosteliaceae; Dictyostelium	PF03765.18^CRAL_TRIO_N^CRAL/TRIO, N-terminal domain^42-66^E:5.8e-07`PF00650.23^CRAL_TRIO^CRAL/TRIO domain^100-239^E:6e-31	ENOG410Y3Q0^CRAL TRIO domain protein	KEGG:ddi:DDB_G0269182	GO:0008526^molecular_function^phosphatidylinositol transfer activity	.	TRINITY_DN2355_c0_g1	147.308	-1.50383	0.42483	-3.53984	0.000400367	0.0227828	121	194	264	120	87	61	131.229	246.982	275.462	94.0801	78.3749	57.7181	97.72	UP_Asint_DOWN_Sint
548	TRINITY_DN9243_c0_g2	TRINITY_DN9243_c0_g2_i1	.	TRINITY_DN9243_c0_g2_i1.p1	.	PF12796.10^Ank_2^Ankyrin repeats (3 copies)^5-60^E:3.5e-07`PF00023.33^Ank^Ankyrin repeat^5-26^E:0.0023	.	.	.	GO:0005515^molecular_function^protein binding	TRINITY_DN9243_c0_g2	5.95441	5.84108	1.65017	3.53968	0.00040062	0.0227828	0	0	0	15	14	12	0	0	0	11.76	12.6121	11.3544	97.72	DOWN_Asint_UP_Sint
549	TRINITY_DN99633_c0_g1	TRINITY_DN99633_c0_g1_i1	CARB_ORYSJ^CARB_ORYSJ^Q:12-230,H:592-664^83.562%ID^E:4.95e-39^RecName: Full=Carbamoyl-phosphate synthase large chain, chloroplastic;^Eukaryota; Viridiplantae; Streptophyta; Embryophyta; Tracheophyta; Spermatophyta; Magnoliophyta; Liliopsida; Poales; Poaceae; BOP clade; Oryzoideae; Oryzeae; Oryzinae; Oryza; Oryza sativa	TRINITY_DN99633_c0_g1_i1.p1	CARB_ORYSJ^CARB_ORYSJ^Q:4-76,H:592-664^83.562%ID^E:4.45e-39^RecName: Full=Carbamoyl-phosphate synthase large chain, chloroplastic;^Eukaryota; Viridiplantae; Streptophyta; Embryophyta; Tracheophyta; Spermatophyta; Magnoliophyta; Liliopsida; Poales; Poaceae; BOP clade; Oryzoideae; Oryzeae; Oryzinae; Oryza; Oryza sativa	.	COG0458^carbamoyl-phosphate synthetase ammonia chain	KEGG:osa:4326346`KO:K01955	GO:0009507^cellular_component^chloroplast`GO:0005737^cellular_component^cytoplasm`GO:0005524^molecular_function^ATP binding`GO:0004087^molecular_function^carbamoyl-phosphate synthase (ammonia) activity`GO:0004088^molecular_function^carbamoyl-phosphate synthase (glutamine-hydrolyzing) activity`GO:0046872^molecular_function^metal ion binding`GO:0006207^biological_process^'de novo' pyrimidine nucleo…	.	TRINITY_DN99633_c0_g1	5.95441	5.84108	1.65017	3.53968	0.00040062	0.0227828	0	0	0	15	14	12	0	0	0	11.76	12.6121	11.3544	97.72	DOWN_Asint_UP_Sint
550	TRINITY_DN1099_c0_g1	TRINITY_DN1099_c0_g1_i1	FRI3_SOYBN^FRI3_SOYBN^Q:224-874,H:39-255^76.959%ID^E:3.72e-103^RecName: Full=Ferritin-3, chloroplastic;^Eukaryota; Viridiplantae; Streptophyta; Embryophyta; Tracheophyta; Spermatophyta; Magnoliophyta; eudicotyledons; Gunneridae; Pentapetalae; rosids; fabids; Fabales; Fabaceae; Papilionoideae; 50 kb inversion clade; NPAAA clade; indigoferoid/millettioid clade; Phaseoleae; Glycine; Soja	TRINITY_DN1099_c0_g1_i1.p1	FRI3_SOYBN^FRI3_SOYBN^Q:45-261,H:39-255^76.959%ID^E:1.19e-121^RecName: Full=Ferritin-3, chloroplastic;^Eukaryota; Viridiplantae; Streptophyta; Embryophyta; Tracheophyta; Spermatophyta; Magnoliophyta; eudicotyledons; Gunneridae; Pentapetalae; rosids; fabids; Fabales; Fabaceae; Papilionoideae; 50 kb inversion clade; NPAAA clade; indigoferoid/millettioid clade; Phaseoleae; Glycine; Soja	PF00210.27^Ferritin^Ferritin-like domain^97-240^E:7e-32	ENOG410Y5ZV^Stores iron in a soluble, non-toxic, readily available form. Important for iron homeostasis (By similarity)	KEGG:gmx:547476`KO:K00522	GO:0009507^cellular_component^chloroplast`GO:0009941^cellular_component^chloroplast envelope`GO:0009570^cellular_component^chloroplast stroma`GO:0009535^cellular_component^chloroplast thylakoid membrane`GO:0005737^cellular_component^cytoplasm`GO:0016020^cellular_component^membrane`GO:0005739^cellular_component^mitochondrion`GO:0009579^cellular_component^thylakoid`GO:0008199^molecular_function^fer…	GO:0008199^molecular_function^ferric iron binding	TRINITY_DN1099_c0_g1	2756.65	1.312	0.371003	3.53635	0.000405701	0.0230298	1630	1007	1628	3109	4115	5968	1767.8	1282.02	1698.68	2437.46	3707.04	5646.91	97.7	DOWN_Asint_UP_Sint
551	TRINITY_DN3628_c0_g1	TRINITY_DN3628_c0_g1_i1	UBIQP_HORVU^UBIQP_HORVU^Q:2-142,H:14-60^100%ID^E:2.02e-26^RecName: Full=Polyubiquitin;^Eukaryota; Viridiplantae; Streptophyta; Embryophyta; Tracheophyta; Spermatophyta; Magnoliophyta; Liliopsida; Poales; Poaceae; BOP clade; Pooideae; Triticodae; Triticeae; Hordeinae; Hordeum`UBIQP_HORVU^UBIQP_HORVU^Q:2-142,H:90-136^100%ID^E:2.02e-26^RecName: Full=Polyubiquitin;^Eukaryota; Viridiplantae; Streptoph…	.	.	.	.	.	GO:0005737^cellular_component^cytoplasm`GO:0005634^cellular_component^nucleus	.	TRINITY_DN3628_c0_g1	3028	-1.20775	0.34176	-3.5339	0.000409476	0.0232019	2612	3141	5604	2752	2068	1552	2832.82	3998.82	5847.3	2157.57	1862.98	1468.5	97.68	UP_Asint_DOWN_Sint
552	TRINITY_DN11672_c0_g1	TRINITY_DN11672_c0_g1_i1	IEMT_CLABR^IEMT_CLABR^Q:22-309,H:106-200^57.292%ID^E:5.08e-32^RecName: Full=(Iso)eugenol O-methyltransferase;^Eukaryota; Viridiplantae; Streptophyta; Embryophyta; Tracheophyta; Spermatophyta; Magnoliophyta; eudicotyledons; Gunneridae; Pentapetalae; rosids; malvids; Myrtales; Onagraceae; Onagroideae; Onagreae; Clarkia	TRINITY_DN11672_c0_g1_i1.p1	IEMT_CLABR^IEMT_CLABR^Q:8-103,H:106-200^57.292%ID^E:4.57e-32^RecName: Full=(Iso)eugenol O-methyltransferase;^Eukaryota; Viridiplantae; Streptophyta; Embryophyta; Tracheophyta; Spermatophyta; Magnoliophyta; eudicotyledons; Gunneridae; Pentapetalae; rosids; malvids; Myrtales; Onagraceae; Onagroideae; Onagreae; Clarkia	PF00891.21^Methyltransf_2^O-methyltransferase domain^46-102^E:8.6e-09	.	KEGG:ag:AAC01533`KO:K17057	GO:0050630^molecular_function^(iso)eugenol O-methyltransferase activity`GO:0046983^molecular_function^protein dimerization activity`GO:0102719^molecular_function^S-adenosyl-L-methionine:eugenol-O-methyltransferase activity	GO:0008171^molecular_function^O-methyltransferase activity	TRINITY_DN11672_c0_g1	184.731	1.7027	0.482238	3.53082	0.00041427	0.023431	103	66	62	196	443	312	111.708	84.0249	64.6917	153.664	399.081	295.214	97.66	DOWN_Asint_UP_Sint
553	TRINITY_DN37_c0_g1	TRINITY_DN37_c0_g1_i3	UGTK5_MANES^UGTK5_MANES^Q:239-1672,H:1-480^57.708%ID^E:0^RecName: Full=Linamarin synthase 2 {ECO:0000305};^Eukaryota; Viridiplantae; Streptophyta; Embryophyta; Tracheophyta; Spermatophyta; Magnoliophyta; eudicotyledons; Gunneridae; Pentapetalae; rosids; fabids; Malpighiales; Euphorbiaceae; Crotonoideae; Manihoteae; Manihot	TRINITY_DN37_c0_g1_i3.p1	UGTK5_MANES^UGTK5_MANES^Q:1-478,H:1-480^57.708%ID^E:0^RecName: Full=Linamarin synthase 2 {ECO:0000305};^Eukaryota; Viridiplantae; Streptophyta; Embryophyta; Tracheophyta; Spermatophyta; Magnoliophyta; eudicotyledons; Gunneridae; Pentapetalae; rosids; fabids; Malpighiales; Euphorbiaceae; Crotonoideae; Manihoteae; Manihot	PF00201.21^UDPGT^UDP-glucoronosyl and UDP-glucosyl transferase^21-437^E:2.8e-30	.	KEGG:ag:AEO45782`KO:K16266	GO:0050057^molecular_function^linamarin synthase activity`GO:0006952^biological_process^defense response	GO:0008194^molecular_function^UDP-glycosyltransferase activity	TRINITY_DN37_c0_g1	525.296	0.695652	0.197061	3.53014	0.000415343	0.0234493	393	264	422	940	645	667	426.224	336.1	440.321	736.961	581.055	631.114	97.66	DOWN_Asint_UP_Sint
554	TRINITY_DN6160_c0_g1	TRINITY_DN6160_c0_g1_i3	FBL3_ARATH^FBL3_ARATH^Q:344-2269,H:7-642^38.258%ID^E:5.69e-108^RecName: Full=F-box/LRR-repeat protein 3;^Eukaryota; Viridiplantae; Streptophyta; Embryophyta; Tracheophyta; Spermatophyta; Magnoliophyta; eudicotyledons; Gunneridae; Pentapetalae; rosids; malvids; Brassicales; Brassicaceae; Camelineae; Arabidopsis	TRINITY_DN6160_c0_g1_i3.p1	FBL3_ARATH^FBL3_ARATH^Q:1-642,H:7-642^38.258%ID^E:1.47e-117^RecName: Full=F-box/LRR-repeat protein 3;^Eukaryota; Viridiplantae; Streptophyta; Embryophyta; Tracheophyta; Spermatophyta; Magnoliophyta; eudicotyledons; Gunneridae; Pentapetalae; rosids; malvids; Brassicales; Brassicaceae; Camelineae; Arabidopsis	PF13516.9^LRR_6^Leucine Rich repeat^65-80^E:89`PF00560.36^LRR_1^Leucine Rich Repeat^66-77^E:110`PF13516.9^LRR_6^Leucine Rich repeat^96-118^E:270`PF00560.36^LRR_1^Leucine Rich Repeat^97-105^E:20000`PF13516.9^LRR_6^Leucine Rich repeat^121-138^E:5.3`PF00560.36^LRR_1^Leucine Rich Repeat^124-136^E:200`PF13516.9^LRR_6^Leucine Rich repeat^149-169^E:110`PF13516.9^LRR_6^Leucine Rich repeat^172-195^E:21`PF…	ENOG410XQ54^F-box and leucine-rich repeat protein	KEGG:ath:AT5G01720`KO:K10268	GO:0019005^cellular_component^SCF ubiquitin ligase complex`GO:0016567^biological_process^protein ubiquitination`GO:0031146^biological_process^SCF-dependent proteasomal ubiquitin-dependent protein catabolic process`GO:0006511^biological_process^ubiquitin-dependent protein catabolic process	GO:0005515^molecular_function^protein binding	TRINITY_DN6160_c0_g1	85.1291	-1.24259	0.352957	-3.52053	0.000430693	0.024272	140	90	89	79	49	48	151.836	114.579	92.864	61.9361	44.1422	45.4175	97.57	UP_Asint_DOWN_Sint
555	TRINITY_DN103279_c0_g1	TRINITY_DN103279_c0_g1_i1	.	.	.	.	.	.	.	.	TRINITY_DN103279_c0_g1	17.278	7.37759	2.10245	3.50904	0.000449735	0.0252669	0	0	0	11	95	10	0	0	0	8.62401	85.5818	9.46198	97.47	DOWN_Asint_UP_Sint
556	TRINITY_DN50686_c0_g1	TRINITY_DN50686_c0_g1_i1	.	TRINITY_DN50686_c0_g1_i1.p1	.	.	.	.	.	.	TRINITY_DN50686_c0_g1	7.18695	6.11187	1.74182	3.5089	0.000449967	0.0252669	0	0	0	13	25	11	0	0	0	10.192	22.5215	10.4082	97.47	DOWN_Asint_UP_Sint
557	TRINITY_DN18816_c0_g3	TRINITY_DN18816_c0_g3_i1	.	.	.	.	.	.	.	.	TRINITY_DN18816_c0_g3	7.03681	6.08142	1.73447	3.50621	0.000454539	0.0253867	0	0	0	13	24	11	0	0	0	10.192	21.6207	10.4082	97.46	DOWN_Asint_UP_Sint
558	TRINITY_DN35678_c1_g1	TRINITY_DN35678_c1_g1_i1	ISU1_SCHPO^ISU1_SCHPO^Q:2-241,H:112-187^68.75%ID^E:5.29e-33^RecName: Full=Iron sulfur cluster assembly protein 1, mitochondrial;^Eukaryota; Fungi; Dikarya; Ascomycota; Taphrinomycotina; Schizosaccharomycetes; Schizosaccharomycetales; Schizosaccharomycetaceae; Schizosaccharomyces	TRINITY_DN35678_c1_g1_i1.p1	ISU1_SCHPO^ISU1_SCHPO^Q:1-80,H:112-187^68.75%ID^E:4.76e-33^RecName: Full=Iron sulfur cluster assembly protein 1, mitochondrial;^Eukaryota; Fungi; Dikarya; Ascomycota; Taphrinomycotina; Schizosaccharomycetes; Schizosaccharomycetales; Schizosaccharomycetaceae; Schizosaccharomyces	PF01592.19^NifU_N^NifU-like N terminal domain^1-66^E:5.5e-24	.	KEGG:spo:SPAC227.13c`KO:K22068	GO:0005737^cellular_component^cytoplasm`GO:0005759^cellular_component^mitochondrial matrix`GO:0005739^cellular_component^mitochondrion`GO:0051537^molecular_function^2 iron, 2 sulfur cluster binding`GO:0051539^molecular_function^4 iron, 4 sulfur cluster binding`GO:0008198^molecular_function^ferrous iron binding`GO:0051536^molecular_function^iron-sulfur cluster binding`GO:0036455^molecular_function…	GO:0005506^molecular_function^iron ion binding`GO:0051536^molecular_function^iron-sulfur cluster binding`GO:0016226^biological_process^iron-sulfur cluster assembly	TRINITY_DN35678_c1_g1	7.03681	6.08142	1.73447	3.50621	0.000454539	0.0253867	0	0	0	13	24	11	0	0	0	10.192	21.6207	10.4082	97.46	DOWN_Asint_UP_Sint
559	TRINITY_DN61238_c0_g1	TRINITY_DN61238_c0_g1_i1	.	TRINITY_DN61238_c0_g1_i1.p1	.	.	.	.	.	.	TRINITY_DN61238_c0_g1	7.03681	6.08142	1.73447	3.50621	0.000454539	0.0253867	0	0	0	13	24	11	0	0	0	10.192	21.6207	10.4082	97.46	DOWN_Asint_UP_Sint
560	TRINITY_DN4575_c0_g1	TRINITY_DN4575_c0_g1_i1	CB4B_SOLLC^CB4B_SOLLC^Q:369-1109,H:1-250^81.6%ID^E:1.66e-141^RecName: Full=Chlorophyll a-b binding protein CP24 10B, chloroplastic;^Eukaryota; Viridiplantae; Streptophyta; Embryophyta; Tracheophyta; Spermatophyta; Magnoliophyta; eudicotyledons; Gunneridae; Pentapetalae; asterids; lamiids; Solanales; Solanaceae; Solanoideae; Solaneae; Solanum; Lycopersicon	TRINITY_DN4575_c0_g1_i1.p1	CB4B_SOLLC^CB4B_SOLLC^Q:1-253,H:1-256^82.422%ID^E:1.13e-150^RecName: Full=Chlorophyll a-b binding protein CP24 10B, chloroplastic;^Eukaryota; Viridiplantae; Streptophyta; Embryophyta; Tracheophyta; Spermatophyta; Magnoliophyta; eudicotyledons; Gunneridae; Pentapetalae; asterids; lamiids; Solanales; Solanaceae; Solanoideae; Solaneae; Solanum; Lycopersicon	PF00504.24^Chloroa_b-bind^Chlorophyll A-B binding protein^65-241^E:2.5e-48	ENOG410ZGWX^Chlorophyll A-B binding protein	KEGG:sly:101256131`KO:K08917	GO:0009941^cellular_component^chloroplast envelope`GO:0009535^cellular_component^chloroplast thylakoid membrane`GO:0016021^cellular_component^integral component of membrane`GO:0009523^cellular_component^photosystem II`GO:0010287^cellular_component^plastoglobule`GO:0016168^molecular_function^chlorophyll binding`GO:0009768^biological_process^photosynthesis, light harvesting in photosystem I`GO:0018…	.	TRINITY_DN4575_c0_g1	5956.98	-1.15513	0.33034	-3.4968	0.000470883	0.026221	8029	7563	6067	6273	2791	3850	8707.77	9628.49	6330.4	4918.04	2514.3	3642.86	97.38	UP_Asint_DOWN_Sint
561	TRINITY_DN9628_c0_g1	TRINITY_DN9628_c0_g1_i3	EXOL2_ARATH^EXOL2_ARATH^Q:154-975,H:24-305^68.44%ID^E:1.12e-132^RecName: Full=Protein EXORDIUM-like 2;^Eukaryota; Viridiplantae; Streptophyta; Embryophyta; Tracheophyta; Spermatophyta; Magnoliophyta; eudicotyledons; Gunneridae; Pentapetalae; rosids; malvids; Brassicales; Brassicaceae; Camelineae; Arabidopsis	TRINITY_DN9628_c0_g1_i3.p1	EXOL2_ARATH^EXOL2_ARATH^Q:1-303,H:1-305^64.309%ID^E:2.99e-143^RecName: Full=Protein EXORDIUM-like 2;^Eukaryota; Viridiplantae; Streptophyta; Embryophyta; Tracheophyta; Spermatophyta; Magnoliophyta; eudicotyledons; Gunneridae; Pentapetalae; rosids; malvids; Brassicales; Brassicaceae; Camelineae; Arabidopsis	PF04674.15^Phi_1^Phosphate-induced protein 1 conserved region^39-301^E:4.9e-123	ENOG41107QF^phosphate-induced protein 1 conserved region domain containing protein, expressed	KEGG:ath:AT5G64260	GO:0048046^cellular_component^apoplast`GO:0005618^cellular_component^cell wall`GO:0005829^cellular_component^cytosol`GO:0005615^cellular_component^extracellular space`GO:0005794^cellular_component^Golgi apparatus`GO:0009505^cellular_component^plant-type cell wall`GO:0009506^cellular_component^plasmodesma	.	TRINITY_DN9628_c0_g1	86.3873	-1.65812	0.474205	-3.49664	0.000471157	0.026221	117	117	113	53	68	23	126.891	148.953	117.906	41.5521	61.2585	21.7626	97.38	UP_Asint_DOWN_Sint
562	TRINITY_DN7228_c0_g1	TRINITY_DN7228_c0_g1_i1	.	TRINITY_DN7228_c0_g1_i1.p1	.	.	.	.	.	.	TRINITY_DN7228_c0_g1	118.699	1.07413	0.307356	3.49475	0.00047451	0.0263606	86	45	75	176	208	167	93.2704	57.2897	78.2561	137.984	187.379	158.015	97.36	DOWN_Asint_UP_Sint
563	TRINITY_DN1009_c0_g1	TRINITY_DN1009_c0_g1_i1	GID1B_ARATH^GID1B_ARATH^Q:434-1456,H:1-342^78.655%ID^E:0^RecName: Full=Gibberellin receptor GID1B;^Eukaryota; Viridiplantae; Streptophyta; Embryophyta; Tracheophyta; Spermatophyta; Magnoliophyta; eudicotyledons; Gunneridae; Pentapetalae; rosids; malvids; Brassicales; Brassicaceae; Camelineae; Arabidopsis	TRINITY_DN1009_c0_g1_i1.p1	GID1B_ARATH^GID1B_ARATH^Q:1-341,H:1-342^78.655%ID^E:0^RecName: Full=Gibberellin receptor GID1B;^Eukaryota; Viridiplantae; Streptophyta; Embryophyta; Tracheophyta; Spermatophyta; Magnoliophyta; eudicotyledons; Gunneridae; Pentapetalae; rosids; malvids; Brassicales; Brassicaceae; Camelineae; Arabidopsis	PF20434.1^BD-FAE^BD-FAE^97-209^E:6.9e-12`PF07859.16^Abhydrolase_3^alpha/beta hydrolase fold^108-321^E:1.4e-59	COG0657^alpha beta hydrolase fold-3 domain protein	KEGG:ath:AT3G63010`KO:K14493	GO:0005737^cellular_component^cytoplasm`GO:0005634^cellular_component^nucleus`GO:0010331^molecular_function^gibberellin binding`GO:0016787^molecular_function^hydrolase activity`GO:0048444^biological_process^floral organ morphogenesis`GO:0048530^biological_process^fruit morphogenesis`GO:0010476^biological_process^gibberellin mediated signaling pathway`GO:0010629^biological_process^negative regulat…	GO:0016787^molecular_function^hydrolase activity	TRINITY_DN1009_c0_g1	360.689	1.2724	0.364186	3.49381	0.000476176	0.0264062	179	121	273	482	714	539	194.133	154.046	284.852	377.889	643.215	510.001	97.36	DOWN_Asint_UP_Sint
564	TRINITY_DN10036_c0_g2	TRINITY_DN10036_c0_g2_i2	NAC73_ARATH^NAC73_ARATH^Q:315-887,H:37-228^81.25%ID^E:6.2e-113^RecName: Full=NAC domain-containing protein 73 {ECO:0000303|PubMed:15029955};^Eukaryota; Viridiplantae; Streptophyta; Embryophyta; Tracheophyta; Spermatophyta; Magnoliophyta; eudicotyledons; Gunneridae; Pentapetalae; rosids; malvids; Brassicales; Brassicaceae; Camelineae; Arabidopsis	TRINITY_DN10036_c0_g2_i2.p1	NAC73_ARATH^NAC73_ARATH^Q:1-240,H:1-228^67.339%ID^E:4.95e-117^RecName: Full=NAC domain-containing protein 73 {ECO:0000303|PubMed:15029955};^Eukaryota; Viridiplantae; Streptophyta; Embryophyta; Tracheophyta; Spermatophyta; Magnoliophyta; eudicotyledons; Gunneridae; Pentapetalae; rosids; malvids; Brassicales; Brassicaceae; Camelineae; Arabidopsis	PF02365.18^NAM^No apical meristem (NAM) protein^73-212^E:1.1e-30	ENOG410YF7Q^NAC domain-containing protein 8-like	KEGG:ath:AT4G28500	GO:0005634^cellular_component^nucleus`GO:0003700^molecular_function^DNA-binding transcription factor activity`GO:0043565^molecular_function^sequence-specific DNA binding`GO:0045893^biological_process^positive regulation of transcription, DNA-templated`GO:2000652^biological_process^regulation of secondary cell wall biogenesis	GO:0003677^molecular_function^DNA binding`GO:0006355^biological_process^regulation of transcription, DNA-templated	TRINITY_DN10036_c0_g2	62.5887	-2.1326	0.611872	-3.48537	0.000491452	0.0271815	43	83	147	21	33	25	46.6352	105.668	153.382	16.464	29.7284	23.655	97.28	UP_Asint_DOWN_Sint
565	TRINITY_DN3169_c0_g1	TRINITY_DN3169_c0_g1_i2	SAU50_ARATH^SAU50_ARATH^Q:195-512,H:1-107^79.439%ID^E:1.29e-55^RecName: Full=Auxin-responsive protein SAUR50 {ECO:0000303|PubMed:12036261};^Eukaryota; Viridiplantae; Streptophyta; Embryophyta; Tracheophyta; Spermatophyta; Magnoliophyta; eudicotyledons; Gunneridae; Pentapetalae; rosids; malvids; Brassicales; Brassicaceae; Camelineae; Arabidopsis	TRINITY_DN3169_c0_g1_i2.p1	SAU50_ARATH^SAU50_ARATH^Q:1-106,H:1-107^79.439%ID^E:4.74e-58^RecName: Full=Auxin-responsive protein SAUR50 {ECO:0000303|PubMed:12036261};^Eukaryota; Viridiplantae; Streptophyta; Embryophyta; Tracheophyta; Spermatophyta; Magnoliophyta; eudicotyledons; Gunneridae; Pentapetalae; rosids; malvids; Brassicales; Brassicaceae; Camelineae; Arabidopsis	PF02519.17^Auxin_inducible^Auxin responsive protein^17-105^E:1.3e-29	ENOG410Z28U^auxin-induced protein	KEGG:ath:AT4G34760`KO:K14488	GO:0009734^biological_process^auxin-activated signaling pathway`GO:0040008^biological_process^regulation of growth	GO:0009733^biological_process^response to auxin	TRINITY_DN3169_c0_g1	56.983	-1.80182	0.517003	-3.48513	0.000491898	0.0271815	61	106	62	28	37	22	66.1569	134.949	64.6917	21.952	33.3319	20.8164	97.28	UP_Asint_DOWN_Sint
566	TRINITY_DN14905_c0_g1	TRINITY_DN14905_c0_g1_i1	.	TRINITY_DN14905_c0_g1_i1.p1	.	.	.	.	.	.	TRINITY_DN14905_c0_g1	28.2147	2.51324	0.721975	3.48106	0.000499431	0.027549	8	3	12	71	70	27	8.67632	3.81931	12.521	55.6641	63.0603	25.5474	97.25	DOWN_Asint_UP_Sint
567	TRINITY_DN10511_c0_g1	TRINITY_DN10511_c0_g1_i2	.	TRINITY_DN10511_c0_g1_i2.p1	.	.	.	.	.	.	TRINITY_DN10511_c0_g1	55.3226	-3.04365	0.874676	-3.47975	0.000501878	0.0276197	26	98	137	9	8	23	28.198	124.764	142.948	7.05601	7.20689	21.7626	97.24	UP_Asint_DOWN_Sint
568	TRINITY_DN12377_c0_g2	TRINITY_DN12377_c0_g2_i2	HSPR2_ARATH^HSPR2_ARATH^Q:137-1513,H:1-433^60.43%ID^E:0^RecName: Full=Nematode resistance protein-like HSPRO2;^Eukaryota; Viridiplantae; Streptophyta; Embryophyta; Tracheophyta; Spermatophyta; Magnoliophyta; eudicotyledons; Gunneridae; Pentapetalae; rosids; malvids; Brassicales; Brassicaceae; Camelineae; Arabidopsis	TRINITY_DN12377_c0_g2_i2.p1	HSPR2_ARATH^HSPR2_ARATH^Q:1-459,H:1-433^60.43%ID^E:0^RecName: Full=Nematode resistance protein-like HSPRO2;^Eukaryota; Viridiplantae; Streptophyta; Embryophyta; Tracheophyta; Spermatophyta; Magnoliophyta; eudicotyledons; Gunneridae; Pentapetalae; rosids; malvids; Brassicales; Brassicaceae; Camelineae; Arabidopsis	PF07231.15^Hs1pro-1_N^Hs1pro-1 N-terminus^1-194^E:2e-89`PF07014.15^Hs1pro-1_C^Hs1pro-1 protein C-terminus^197-459^E:4e-139	ENOG410YA6B^arabidopsis ortholog of sugar beet hs1 pro-1 2	KEGG:ath:AT2G40000	GO:0005737^cellular_component^cytoplasm`GO:0020037^molecular_function^heme binding`GO:0046872^molecular_function^metal ion binding`GO:0006979^biological_process^response to oxidative stress`GO:0009751^biological_process^response to salicylic acid`GO:0019441^biological_process^tryptophan catabolic process to kynurenine	GO:0006952^biological_process^defense response	TRINITY_DN12377_c0_g2	48.0469	-1.46996	0.422472	-3.47943	0.000502482	0.0276197	74	56	58	44	19	26	80.2559	71.2939	60.5181	34.4961	17.1164	24.6012	97.24	UP_Asint_DOWN_Sint
569	TRINITY_DN5017_c1_g1	TRINITY_DN5017_c1_g1_i1	WRK23_ARATH^WRK23_ARATH^Q:255-1118,H:24-337^49.211%ID^E:5.36e-59^RecName: Full=WRKY transcription factor 23;^Eukaryota; Viridiplantae; Streptophyta; Embryophyta; Tracheophyta; Spermatophyta; Magnoliophyta; eudicotyledons; Gunneridae; Pentapetalae; rosids; malvids; Brassicales; Brassicaceae; Camelineae; Arabidopsis	TRINITY_DN5017_c1_g1_i1.p1	WRK23_ARATH^WRK23_ARATH^Q:35-322,H:24-337^51.258%ID^E:1.19e-72^RecName: Full=WRKY transcription factor 23;^Eukaryota; Viridiplantae; Streptophyta; Embryophyta; Tracheophyta; Spermatophyta; Magnoliophyta; eudicotyledons; Gunneridae; Pentapetalae; rosids; malvids; Brassicales; Brassicaceae; Camelineae; Arabidopsis	PF03106.18^WRKY^WRKY DNA -binding domain^169-226^E:4.7e-26	ENOG410YRNP^Transcription factor	KEGG:ath:AT2G47260	GO:0005634^cellular_component^nucleus`GO:0003700^molecular_function^DNA-binding transcription factor activity`GO:0043565^molecular_function^sequence-specific DNA binding`GO:0009733^biological_process^response to auxin`GO:0009624^biological_process^response to nematode	GO:0003700^molecular_function^DNA-binding transcription factor activity`GO:0043565^molecular_function^sequence-specific DNA binding`GO:0006355^biological_process^regulation of transcription, DNA-templated	TRINITY_DN5017_c1_g1	33.7078	2.11782	0.611501	3.46332	0.000533549	0.0292758	10	8	16	50	95	42	10.8454	10.1848	16.6946	39.2001	85.5818	39.7403	97.07	DOWN_Asint_UP_Sint
570	TRINITY_DN1739_c0_g1	TRINITY_DN1739_c0_g1_i2	PME54_ARATH^PME54_ARATH^Q:70-1587,H:6-489^48.659%ID^E:6.2e-147^RecName: Full=Probable pectinesterase/pectinesterase inhibitor 54;^Eukaryota; Viridiplantae; Streptophyta; Embryophyta; Tracheophyta; Spermatophyta; Magnoliophyta; eudicotyledons; Gunneridae; Pentapetalae; rosids; malvids; Brassicales; Brassicaceae; Camelineae; Arabidopsis	TRINITY_DN1739_c0_g1_i2.p1	PME54_ARATH^PME54_ARATH^Q:9-514,H:6-489^48.659%ID^E:2.52e-153^RecName: Full=Probable pectinesterase/pectinesterase inhibitor 54;^Eukaryota; Viridiplantae; Streptophyta; Embryophyta; Tracheophyta; Spermatophyta; Magnoliophyta; eudicotyledons; Gunneridae; Pentapetalae; rosids; malvids; Brassicales; Brassicaceae; Camelineae; Arabidopsis	PF04043.18^PMEI^Plant invertase/pectin methylesterase inhibitor^33-184^E:1.5e-23`PF01095.22^Pectinesterase^Pectinesterase^230-520^E:2.1e-119	COG4677^pectinesterase	KEGG:ath:AT5G20860	GO:0005618^cellular_component^cell wall`GO:0005576^cellular_component^extracellular region`GO:0045330^molecular_function^aspartyl esterase activity`GO:0030599^molecular_function^pectinesterase activity`GO:0046910^molecular_function^pectinesterase inhibitor activity`GO:0042545^biological_process^cell wall modification`GO:0045490^biological_process^pectin catabolic process	GO:0004857^molecular_function^enzyme inhibitor activity`GO:0030599^molecular_function^pectinesterase activity`GO:0042545^biological_process^cell wall modification	TRINITY_DN1739_c0_g1	342.952	-2.38899	0.690078	-3.46192	0.000536344	0.0293776	283	590	642	191	36	156	306.925	751.132	669.873	149.744	32.431	147.607	97.06	UP_Asint_DOWN_Sint
571	TRINITY_DN11571_c2_g1	TRINITY_DN11571_c2_g1_i1	.	.	.	.	.	.	.	.	TRINITY_DN11571_c2_g1	5.6736	5.7712	1.66936	3.45714	0.000545941	0.0295917	0	0	0	14	13	12	0	0	0	10.976	11.7112	11.3544	97.04	DOWN_Asint_UP_Sint
572	TRINITY_DN19447_c0_g1	TRINITY_DN19447_c0_g1_i1	MSRA_SCHPO^MSRA_SCHPO^Q:1-177,H:112-166^49.153%ID^E:5.96e-08^RecName: Full=Probable peptide methionine sulfoxide reductase;^Eukaryota; Fungi; Dikarya; Ascomycota; Taphrinomycotina; Schizosaccharomycetes; Schizosaccharomycetales; Schizosaccharomycetaceae; Schizosaccharomyces	TRINITY_DN19447_c0_g1_i1.p2	MSRA_SCHPO^MSRA_SCHPO^Q:1-59,H:112-166^49.153%ID^E:2.92e-08^RecName: Full=Probable peptide methionine sulfoxide reductase;^Eukaryota; Fungi; Dikarya; Ascomycota; Taphrinomycotina; Schizosaccharomycetes; Schizosaccharomycetales; Schizosaccharomycetaceae; Schizosaccharomyces	PF01625.24^PMSR^Peptide methionine sulfoxide reductase^2-52^E:1.3e-08	.	KEGG:spo:SPAC29E6.05c`KO:K07304	GO:0005829^cellular_component^cytosol`GO:0005634^cellular_component^nucleus`GO:0036456^molecular_function^L-methionine-(S)-S-oxide reductase activity`GO:0008113^molecular_function^peptide-methionine (S)-S-oxide reductase activity`GO:0034599^biological_process^cellular response to oxidative stress`GO:1990355^biological_process^L-methionine salvage from methionine sulphoxide`GO:0030091^biological_p…	GO:0008113^molecular_function^peptide-methionine (S)-S-oxide reductase activity`GO:0055114^biological_process^obsolete oxidation-reduction process	TRINITY_DN19447_c0_g1	5.6736	5.7712	1.66936	3.45714	0.000545941	0.0295917	0	0	0	14	13	12	0	0	0	10.976	11.7112	11.3544	97.04	DOWN_Asint_UP_Sint
573	TRINITY_DN22603_c0_g2	TRINITY_DN22603_c0_g2_i1	RS25_CANGA^RS25_CANGA^Q:1-165,H:53-107^58.182%ID^E:6.57e-17^RecName: Full=40S ribosomal protein S25;^Eukaryota; Fungi; Dikarya; Ascomycota; Saccharomycotina; Saccharomycetes; Saccharomycetales; Saccharomycetaceae; Nakaseomyces; Nakaseomyces/Candida clade	TRINITY_DN22603_c0_g2_i1.p2	RS25_CANGA^RS25_CANGA^Q:1-55,H:53-107^58.182%ID^E:2.44e-17^RecName: Full=40S ribosomal protein S25;^Eukaryota; Fungi; Dikarya; Ascomycota; Saccharomycotina; Saccharomycetes; Saccharomycetales; Saccharomycetaceae; Nakaseomyces; Nakaseomyces/Candida clade	PF03297.18^Ribosomal_S25^S25 ribosomal protein^1-51^E:1.4e-18	COG4901^Ribosomal protein S25	KEGG:cgr:CAGL0J00165g`KO:K02975	GO:0005840^cellular_component^ribosome	.	TRINITY_DN22603_c0_g2	5.6736	5.7712	1.66936	3.45714	0.000545941	0.0295917	0	0	0	14	13	12	0	0	0	10.976	11.7112	11.3544	97.04	DOWN_Asint_UP_Sint
574	TRINITY_DN233296_c0_g1	TRINITY_DN233296_c0_g1_i1	.	TRINITY_DN233296_c0_g1_i1.p1	.	.	.	.	.	.	TRINITY_DN233296_c0_g1	5.6736	5.7712	1.66936	3.45714	0.000545941	0.0295917	0	0	0	14	13	12	0	0	0	10.976	11.7112	11.3544	97.04	DOWN_Asint_UP_Sint
575	TRINITY_DN26558_c1_g1	TRINITY_DN26558_c1_g1_i1	PPIB2_RHIO9^PPIB2_RHIO9^Q:1-201,H:129-195^73.134%ID^E:4.25e-29^RecName: Full=Peptidyl-prolyl cis-trans isomerase B2;^Eukaryota; Fungi; Fungi incertae sedis; Mucoromycota; Mucoromycotina; Mucoromycetes; Mucorales; Mucorineae; Rhizopodaceae; Rhizopus	TRINITY_DN26558_c1_g1_i1.p1	PPIB2_RHIO9^PPIB2_RHIO9^Q:1-67,H:129-195^73.134%ID^E:2.53e-29^RecName: Full=Peptidyl-prolyl cis-trans isomerase B2;^Eukaryota; Fungi; Fungi incertae sedis; Mucoromycota; Mucoromycotina; Mucoromycetes; Mucorales; Mucorineae; Rhizopodaceae; Rhizopus	PF00160.24^Pro_isomerase^Cyclophilin type peptidyl-prolyl cis-trans isomerase/CLD^1-65^E:5.2e-21	.	.	GO:0005788^cellular_component^endoplasmic reticulum lumen`GO:0003755^molecular_function^peptidyl-prolyl cis-trans isomerase activity`GO:0006457^biological_process^protein folding	GO:0003755^molecular_function^peptidyl-prolyl cis-trans isomerase activity`GO:0000413^biological_process^protein peptidyl-prolyl isomerization	TRINITY_DN26558_c1_g1	5.6736	5.7712	1.66936	3.45714	0.000545941	0.0295917	0	0	0	14	13	12	0	0	0	10.976	11.7112	11.3544	97.04	DOWN_Asint_UP_Sint
576	TRINITY_DN35912_c0_g1	TRINITY_DN35912_c0_g1_i1	.	.	.	.	.	.	.	.	TRINITY_DN35912_c0_g1	5.6736	5.7712	1.66936	3.45714	0.000545941	0.0295917	0	0	0	14	13	12	0	0	0	10.976	11.7112	11.3544	97.04	DOWN_Asint_UP_Sint
577	TRINITY_DN204552_c0_g1	TRINITY_DN204552_c0_g1_i1	RL39_CANAX^RL39_CANAX^Q:24-176,H:1-51^74.51%ID^E:7.03e-22^RecName: Full=60S ribosomal protein L39;^Eukaryota; Fungi; Dikarya; Ascomycota; Saccharomycotina; Saccharomycetes; Saccharomycetales; Debaryomycetaceae; Candida/Lodderomyces clade; Candida	TRINITY_DN204552_c0_g1_i1.p2	RL39_CANAX^RL39_CANAX^Q:8-58,H:1-51^74.51%ID^E:2.6e-22^RecName: Full=60S ribosomal protein L39;^Eukaryota; Fungi; Dikarya; Ascomycota; Saccharomycotina; Saccharomycetes; Saccharomycetales; Debaryomycetaceae; Candida/Lodderomyces clade; Candida	PF00832.23^Ribosomal_L39^Ribosomal L39 protein^16-56^E:5.5e-21	.	.	GO:0005840^cellular_component^ribosome`GO:0003735^molecular_function^structural constituent of ribosome`GO:0006412^biological_process^translation	GO:0003735^molecular_function^structural constituent of ribosome`GO:0006412^biological_process^translation`GO:0005840^cellular_component^ribosome	TRINITY_DN204552_c0_g1	9.68527	6.54125	1.89605	3.44993	0.000560723	0.0303403	0	0	0	12	11	41	0	0	0	9.40801	9.90947	38.7941	96.97	DOWN_Asint_UP_Sint
578	TRINITY_DN33277_c0_g2	TRINITY_DN33277_c0_g2_i2	.	TRINITY_DN33277_c0_g2_i2.p2	.	.	.	.	.	.	TRINITY_DN33277_c0_g2	9.52757	6.51755	1.89019	3.44809	0.000564559	0.030495	0	0	0	12	11	40	0	0	0	9.40801	9.90947	37.8479	96.95	DOWN_Asint_UP_Sint
579	TRINITY_DN2437_c0_g2	TRINITY_DN2437_c0_g2_i1	.	TRINITY_DN2437_c0_g2_i1.p1	.	.	.	.	.	.	TRINITY_DN2437_c0_g2	441.623	1.1217	0.325682	3.44415	0.000572863	0.0308901	235	176	340	552	732	765	254.867	224.066	354.761	432.769	659.43	723.842	96.91	DOWN_Asint_UP_Sint
580	TRINITY_DN14528_c0_g1	TRINITY_DN14528_c0_g1_i3	CIPK5_ORYSJ^CIPK5_ORYSJ^Q:291-1619,H:1-437^69.526%ID^E:0^RecName: Full=CBL-interacting protein kinase 5;^Eukaryota; Viridiplantae; Streptophyta; Embryophyta; Tracheophyta; Spermatophyta; Magnoliophyta; Liliopsida; Poales; Poaceae; BOP clade; Oryzoideae; Oryzeae; Oryzinae; Oryza; Oryza sativa	TRINITY_DN14528_c0_g1_i3.p1	CIPK5_ORYSJ^CIPK5_ORYSJ^Q:1-443,H:1-437^69.526%ID^E:0^RecName: Full=CBL-interacting protein kinase 5;^Eukaryota; Viridiplantae; Streptophyta; Embryophyta; Tracheophyta; Spermatophyta; Magnoliophyta; Liliopsida; Poales; Poaceae; BOP clade; Oryzoideae; Oryzeae; Oryzinae; Oryza; Oryza sativa	PF00069.28^Pkinase^Protein kinase domain^12-266^E:5.7e-76`PF07714.20^PK_Tyr_Ser-Thr^Protein tyrosine and serine/threonine kinase^13-262^E:9.4e-43`PF14531.9^Kinase-like^Kinase-like^105-254^E:4.6e-08`PF03822.17^NAF^NAF domain^318-374^E:1.1e-19	COG0515^Serine Threonine protein kinase	KEGG:osa:4327093	GO:0005524^molecular_function^ATP binding`GO:0004674^molecular_function^protein serine/threonine kinase activity`GO:0007165^biological_process^signal transduction	GO:0004672^molecular_function^protein kinase activity`GO:0005524^molecular_function^ATP binding`GO:0006468^biological_process^protein phosphorylation`GO:0007165^biological_process^signal transduction	TRINITY_DN14528_c0_g1	43.6809	-1.44829	0.420678	-3.44274	0.000575848	0.0309975	68	51	51	35	17	29	73.7487	64.9283	53.2142	27.44	15.3146	27.4398	96.9	UP_Asint_DOWN_Sint
581	TRINITY_DN4713_c0_g1	TRINITY_DN4713_c0_g1_i1	FB76_ARATH^FB76_ARATH^Q:409-1461,H:41-375^74.576%ID^E:0^RecName: Full=F-box protein At1g67340;^Eukaryota; Viridiplantae; Streptophyta; Embryophyta; Tracheophyta; Spermatophyta; Magnoliophyta; eudicotyledons; Gunneridae; Pentapetalae; rosids; malvids; Brassicales; Brassicaceae; Camelineae; Arabidopsis	TRINITY_DN4713_c0_g1_i1.p1	FB76_ARATH^FB76_ARATH^Q:55-405,H:41-375^74.576%ID^E:0^RecName: Full=F-box protein At1g67340;^Eukaryota; Viridiplantae; Streptophyta; Embryophyta; Tracheophyta; Spermatophyta; Magnoliophyta; eudicotyledons; Gunneridae; Pentapetalae; rosids; malvids; Brassicales; Brassicaceae; Camelineae; Arabidopsis	PF12937.10^F-box-like^F-box-like^59-99^E:0.022`PF08238.15^Sel1^Sel1 repeat^136-148^E:300`PF08238.15^Sel1^Sel1 repeat^168-202^E:6.6`PF08238.15^Sel1^Sel1 repeat^208-237^E:0.54`PF01753.21^zf-MYND^MYND finger^335-374^E:1.1e-07	ENOG410YZID^F-box protein	KEGG:ath:AT1G67340	GO:0005634^cellular_component^nucleus`GO:0016567^biological_process^protein ubiquitination	GO:0005515^molecular_function^protein binding	TRINITY_DN4713_c0_g1	140.518	-1.20984	0.351734	-3.43964	0.00058248	0.0313005	224	148	151	140	70	86	242.937	188.42	157.556	109.76	63.0603	81.3731	96.87	UP_Asint_DOWN_Sint
582	TRINITY_DN21240_c0_g1	TRINITY_DN21240_c0_g1_i1	.	TRINITY_DN21240_c0_g1_i1.p1	.	.	.	.	.	.	TRINITY_DN21240_c0_g1	8.10827	6.28472	1.83136	3.43172	0.000599769	0.0320657	0	0	0	12	11	31	0	0	0	9.40801	9.90947	29.3322	96.79	DOWN_Asint_UP_Sint
583	TRINITY_DN237462_c0_g1	TRINITY_DN237462_c0_g1_i1	IF2G_SCHPO^IF2G_SCHPO^Q:10-243,H:101-178^84.615%ID^E:7.25e-41^RecName: Full=Eukaryotic translation initiation factor 2 subunit gamma;^Eukaryota; Fungi; Dikarya; Ascomycota; Taphrinomycotina; Schizosaccharomycetes; Schizosaccharomycetales; Schizosaccharomycetaceae; Schizosaccharomyces	TRINITY_DN237462_c0_g1_i1.p1	IF2G_SCHPO^IF2G_SCHPO^Q:4-81,H:101-178^84.615%ID^E:6.53e-41^RecName: Full=Eukaryotic translation initiation factor 2 subunit gamma;^Eukaryota; Fungi; Dikarya; Ascomycota; Taphrinomycotina; Schizosaccharomycetes; Schizosaccharomycetales; Schizosaccharomycetaceae; Schizosaccharomyces	PF00009.30^GTP_EFTU^Elongation factor Tu GTP binding domain^11-80^E:8.3e-15	.	KEGG:spo:SPBC17G9.09`KO:K03242	GO:0005737^cellular_component^cytoplasm`GO:0005829^cellular_component^cytosol`GO:0005850^cellular_component^eukaryotic translation initiation factor 2 complex`GO:0005525^molecular_function^GTP binding`GO:0003924^molecular_function^GTPase activity`GO:0003743^molecular_function^translation initiation factor activity`GO:0001731^biological_process^formation of translation preinitiation complex	GO:0003924^molecular_function^GTPase activity`GO:0005525^molecular_function^GTP binding	TRINITY_DN237462_c0_g1	8.06325	6.28077	1.83022	3.4317	0.0005998	0.0320657	0	0	0	37	11	10	0	0	0	29.008	9.90947	9.46198	96.79	DOWN_Asint_UP_Sint
584	TRINITY_DN54214_c0_g1	TRINITY_DN54214_c0_g1_i1	.	TRINITY_DN54214_c0_g1_i1.p1	.	.	.	.	.	.	TRINITY_DN54214_c0_g1	8.06325	6.28077	1.83022	3.4317	0.0005998	0.0320657	0	0	0	37	11	10	0	0	0	29.008	9.90947	9.46198	96.79	DOWN_Asint_UP_Sint
585	TRINITY_DN33607_c0_g2	TRINITY_DN33607_c0_g2_i1	.	.	.	.	.	.	.	.	TRINITY_DN33607_c0_g2	7.93258	6.2572	1.82422	3.43006	0.000603441	0.0321654	0	0	0	36	11	10	0	0	0	28.224	9.90947	9.46198	96.78	DOWN_Asint_UP_Sint
586	TRINITY_DN6344_c0_g2	TRINITY_DN6344_c0_g2_i1	SDR2A_ARATH^SDR2A_ARATH^Q:979-206,H:30-299^49.259%ID^E:1.04e-78^RecName: Full=Short-chain dehydrogenase reductase 2a;^Eukaryota; Viridiplantae; Streptophyta; Embryophyta; Tracheophyta; Spermatophyta; Magnoliophyta; eudicotyledons; Gunneridae; Pentapetalae; rosids; malvids; Brassicales; Brassicaceae; Camelineae; Arabidopsis	TRINITY_DN6344_c0_g2_i1.p1	SDR2A_ARATH^SDR2A_ARATH^Q:1-176,H:117-299^50.273%ID^E:8.3e-53^RecName: Full=Short-chain dehydrogenase reductase 2a;^Eukaryota; Viridiplantae; Streptophyta; Embryophyta; Tracheophyta; Spermatophyta; Magnoliophyta; eudicotyledons; Gunneridae; Pentapetalae; rosids; malvids; Brassicales; Brassicaceae; Camelineae; Arabidopsis	PF13561.9^adh_short_C2^Enoyl-(Acyl carrier protein) reductase^1-172^E:1.1e-38`PF00106.28^adh_short^short chain dehydrogenase^1-113^E:2.2e-23	COG1028^Dehydrogenase reductase	KEGG:ath:AT3G51680	GO:0016491^molecular_function^oxidoreductase activity	GO:0055114^biological_process^obsolete oxidation-reduction process	TRINITY_DN6344_c0_g2	39.2712	1.32629	0.386682	3.42994	0.000603725	0.0321654	26	15	19	83	56	56	28.198	19.0966	19.8249	65.0721	50.4482	52.9871	96.78	DOWN_Asint_UP_Sint
587	TRINITY_DN4951_c0_g1	TRINITY_DN4951_c0_g1_i2	TLP_ACTDE^TLP_ACTDE^Q:119-715,H:27-225^71.357%ID^E:1.81e-104^RecName: Full=Thaumatin-like protein;^Eukaryota; Viridiplantae; Streptophyta; Embryophyta; Tracheophyta; Spermatophyta; Magnoliophyta; eudicotyledons; Gunneridae; Pentapetalae; asterids; Ericales; Actinidiaceae; Actinidia	TRINITY_DN4951_c0_g1_i2.p1	TLP_ACTDE^TLP_ACTDE^Q:14-238,H:1-225^66.667%ID^E:1.72e-112^RecName: Full=Thaumatin-like protein;^Eukaryota; Viridiplantae; Streptophyta; Embryophyta; Tracheophyta; Spermatophyta; Magnoliophyta; eudicotyledons; Gunneridae; Pentapetalae; asterids; Ericales; Actinidiaceae; Actinidia	PF00314.20^Thaumatin^Thaumatin family^44-238^E:4.1e-54	.	.	GO:0005576^cellular_component^extracellular region`GO:0050832^biological_process^defense response to fungus`GO:0031640^biological_process^killing of cells of other organism	.	TRINITY_DN4951_c0_g1	444.772	-1.36132	0.397424	-3.42535	0.000614011	0.0326577	347	474	902	342	275	245	376.335	603.452	941.161	268.128	247.737	231.819	96.73	UP_Asint_DOWN_Sint
588	TRINITY_DN33312_c0_g2	TRINITY_DN33312_c0_g2_i1	ICR5_ARATH^ICR5_ARATH^Q:1-261,H:187-259^49.425%ID^E:6.31e-16^RecName: Full=Interactor of constitutive active ROPs 5;^Eukaryota; Viridiplantae; Streptophyta; Embryophyta; Tracheophyta; Spermatophyta; Magnoliophyta; eudicotyledons; Gunneridae; Pentapetalae; rosids; malvids; Brassicales; Brassicaceae; Camelineae; Arabidopsis	TRINITY_DN33312_c0_g2_i1.p1	ICR5_ARATH^ICR5_ARATH^Q:1-87,H:187-259^49.425%ID^E:5.68e-16^RecName: Full=Interactor of constitutive active ROPs 5;^Eukaryota; Viridiplantae; Streptophyta; Embryophyta; Tracheophyta; Spermatophyta; Magnoliophyta; eudicotyledons; Gunneridae; Pentapetalae; rosids; malvids; Brassicales; Brassicaceae; Camelineae; Arabidopsis	.	ENOG411055G^NA	KEGG:ath:AT3G53350	GO:0005737^cellular_component^cytoplasm`GO:0005874^cellular_component^microtubule`GO:0005634^cellular_component^nucleus`GO:0005886^cellular_component^plasma membrane`GO:0043622^biological_process^cortical microtubule organization`GO:0009664^biological_process^plant-type cell wall organization	.	TRINITY_DN33312_c0_g2	5.10159	-5.98646	1.7499	-3.42102	0.00062386	0.0330688	9	9	9	0	0	0	9.76086	11.4579	9.39074	0	0	0	96.69	UP_Asint_DOWN_Sint
589	TRINITY_DN6039_c0_g1	TRINITY_DN6039_c0_g1_i4	TAT2_ARATH^TAT2_ARATH^Q:268-1491,H:1-408^74.878%ID^E:0^RecName: Full=Probable aminotransferase TAT2;^Eukaryota; Viridiplantae; Streptophyta; Embryophyta; Tracheophyta; Spermatophyta; Magnoliophyta; eudicotyledons; Gunneridae; Pentapetalae; rosids; malvids; Brassicales; Brassicaceae; Camelineae; Arabidopsis	TRINITY_DN6039_c0_g1_i4.p1	TAT2_ARATH^TAT2_ARATH^Q:3-410,H:1-408^74.878%ID^E:0^RecName: Full=Probable aminotransferase TAT2;^Eukaryota; Viridiplantae; Streptophyta; Embryophyta; Tracheophyta; Spermatophyta; Magnoliophyta; eudicotyledons; Gunneridae; Pentapetalae; rosids; malvids; Brassicales; Brassicaceae; Camelineae; Arabidopsis	PF00155.24^Aminotran_1_2^Aminotransferase class I and II^35-401^E:1.4e-59	COG0436^aminotransferase	KEGG:ath:AT5G53970`KO:K00815	GO:0005829^cellular_component^cytosol`GO:0004838^molecular_function^L-tyrosine:2-oxoglutarate aminotransferase activity`GO:0030170^molecular_function^pyridoxal phosphate binding`GO:0006572^biological_process^tyrosine catabolic process`GO:0010189^biological_process^vitamin E biosynthetic process	GO:0030170^molecular_function^pyridoxal phosphate binding`GO:0009058^biological_process^biosynthetic process	TRINITY_DN6039_c0_g1	164.637	1.11632	0.326269	3.42148	0.000622815	0.0330688	111	54	117	295	216	265	120.384	68.7477	122.08	231.28	194.586	250.743	96.69	DOWN_Asint_UP_Sint
590	TRINITY_DN9521_c0_g1	TRINITY_DN9521_c0_g1_i1	AAP6_ARATH^AAP6_ARATH^Q:34-1455,H:3-480^78.079%ID^E:0^RecName: Full=Amino acid permease 6;^Eukaryota; Viridiplantae; Streptophyta; Embryophyta; Tracheophyta; Spermatophyta; Magnoliophyta; eudicotyledons; Gunneridae; Pentapetalae; rosids; malvids; Brassicales; Brassicaceae; Camelineae; Arabidopsis	TRINITY_DN9521_c0_g1_i1.p1	AAP6_ARATH^AAP6_ARATH^Q:12-485,H:3-480^78.914%ID^E:0^RecName: Full=Amino acid permease 6;^Eukaryota; Viridiplantae; Streptophyta; Embryophyta; Tracheophyta; Spermatophyta; Magnoliophyta; eudicotyledons; Gunneridae; Pentapetalae; rosids; malvids; Brassicales; Brassicaceae; Camelineae; Arabidopsis	PF01490.21^Aa_trans^Transmembrane amino acid transporter protein^40-474^E:2.1e-119	COG0814^amino acid transport	KEGG:ath:AT5G49630	GO:0016021^cellular_component^integral component of membrane`GO:0005886^cellular_component^plasma membrane`GO:0015172^molecular_function^acidic amino acid transmembrane transporter activity`GO:0015171^molecular_function^amino acid transmembrane transporter activity`GO:0015175^molecular_function^neutral amino acid transmembrane transporter activity`GO:0015293^molecular_function^symporter activity`…	.	TRINITY_DN9521_c0_g1	416.427	-0.774431	0.226871	-3.41353	0.000641267	0.0339339	452	407	545	463	265	338	490.212	518.154	568.661	362.993	238.728	319.815	96.61	UP_Asint_DOWN_Sint
591	TRINITY_DN14582_c0_g1	TRINITY_DN14582_c0_g1_i2	.	TRINITY_DN14582_c0_g1_i2.p1	.	.	.	.	.	.	TRINITY_DN14582_c0_g1	23.6223	-2.1063	0.617345	-3.41187	0.000645191	0.0340838	28	41	31	6	13	11	30.3671	52.1973	32.3459	4.70401	11.7112	10.4082	96.59	UP_Asint_DOWN_Sint
592	TRINITY_DN12597_c0_g2	TRINITY_DN12597_c0_g2_i2	RL23A_DAUCA^RL23A_DAUCA^Q:83-451,H:32-154^74.797%ID^E:1.83e-55^RecName: Full=60S ribosomal protein L23a;^Eukaryota; Viridiplantae; Streptophyta; Embryophyta; Tracheophyta; Spermatophyta; Magnoliophyta; eudicotyledons; Gunneridae; Pentapetalae; asterids; campanulids; Apiales; Apiaceae; Apioideae; Scandiceae; Daucinae; Daucus; Daucus sect. Daucus	TRINITY_DN12597_c0_g2_i2.p1	RL23A_DAUCA^RL23A_DAUCA^Q:8-150,H:10-154^71.724%ID^E:1.64e-61^RecName: Full=60S ribosomal protein L23a;^Eukaryota; Viridiplantae; Streptophyta; Embryophyta; Tracheophyta; Spermatophyta; Magnoliophyta; eudicotyledons; Gunneridae; Pentapetalae; asterids; campanulids; Apiales; Apiaceae; Apioideae; Scandiceae; Daucinae; Daucus; Daucus sect. Daucus	PF03939.16^Ribosomal_L23eN^Ribosomal protein L23, N-terminal domain^13-60^E:1.8e-14`PF00276.23^Ribosomal_L23^Ribosomal protein L23^71-132^E:2.1e-13	.	.	GO:0005840^cellular_component^ribosome`GO:0019843^molecular_function^rRNA binding`GO:0003735^molecular_function^structural constituent of ribosome`GO:0006412^biological_process^translation	GO:0003735^molecular_function^structural constituent of ribosome`GO:0006412^biological_process^translation`GO:0005840^cellular_component^ribosome	TRINITY_DN12597_c0_g2	12.4254	4.41908	1.29769	3.40535	0.000660785	0.0348486	3	0	0	24	32	25	3.25362	0	0	18.816	28.8276	23.655	96.52	DOWN_Asint_UP_Sint
593	TRINITY_DN31443_c0_g1	TRINITY_DN31443_c0_g1_i1	.	.	.	.	.	.	.	.	TRINITY_DN31443_c0_g1	8.24988	6.31085	1.85348	3.40486	0.000661976	0.0348526	0	0	0	12	34	10	0	0	0	9.40801	30.6293	9.46198	96.51	DOWN_Asint_UP_Sint
594	TRINITY_DN20787_c0_g1	TRINITY_DN20787_c0_g1_i1	.	TRINITY_DN20787_c0_g1_i1.p1	.	.	.	.	.	.	TRINITY_DN20787_c0_g1	6.37358	5.93758	1.74595	3.40077	0.000671954	0.0351998	0	0	0	12	11	20	0	0	0	9.40801	9.90947	18.924	96.48	DOWN_Asint_UP_Sint
595	TRINITY_DN237228_c0_g1	TRINITY_DN237228_c0_g1_i1	.	TRINITY_DN237228_c0_g1_i1.p1	.	.	.	.	.	.	TRINITY_DN237228_c0_g1	6.37358	5.93758	1.74595	3.40077	0.000671954	0.0351998	0	0	0	12	11	20	0	0	0	9.40801	9.90947	18.924	96.48	DOWN_Asint_UP_Sint
596	TRINITY_DN50549_c0_g1	TRINITY_DN50549_c0_g1_i1	.	TRINITY_DN50549_c0_g1_i1.p3	.	.	.	.	.	.	TRINITY_DN50549_c0_g1	6.37358	5.93758	1.74595	3.40077	0.000671954	0.0351998	0	0	0	12	11	20	0	0	0	9.40801	9.90947	18.924	96.48	DOWN_Asint_UP_Sint
597	TRINITY_DN8815_c0_g1	TRINITY_DN8815_c0_g1_i1	ZWIP2_ARATH^ZWIP2_ARATH^Q:162-1121,H:1-371^54.497%ID^E:1.53e-116^RecName: Full=Zinc finger protein WIP2;^Eukaryota; Viridiplantae; Streptophyta; Embryophyta; Tracheophyta; Spermatophyta; Magnoliophyta; eudicotyledons; Gunneridae; Pentapetalae; rosids; malvids; Brassicales; Brassicaceae; Camelineae; Arabidopsis	TRINITY_DN8815_c0_g1_i1.p1	ZWIP2_ARATH^ZWIP2_ARATH^Q:1-320,H:1-371^53.968%ID^E:2.28e-117^RecName: Full=Zinc finger protein WIP2;^Eukaryota; Viridiplantae; Streptophyta; Embryophyta; Tracheophyta; Spermatophyta; Magnoliophyta; eudicotyledons; Gunneridae; Pentapetalae; rosids; malvids; Brassicales; Brassicaceae; Camelineae; Arabidopsis	PF13894.9^zf-C2H2_4^C2H2-type zinc finger^166-188^E:0.00033`PF00096.29^zf-C2H2^Zinc finger, C2H2 type^166-188^E:3.1e-05`PF13912.9^zf-C2H2_6^C2H2-type zinc finger^166-188^E:0.00019`PF12874.10^zf-met^Zinc-finger of C2H2 type^166-188^E:0.0056	COG5048^Zinc finger protein	KEGG:ath:AT3G57670	GO:0005634^cellular_component^nucleus`GO:0003700^molecular_function^DNA-binding transcription factor activity`GO:0046872^molecular_function^metal ion binding`GO:0003676^molecular_function^nucleic acid binding`GO:0001709^biological_process^cell fate determination`GO:1990058^biological_process^fruit replum development`GO:0009860^biological_process^pollen tube growth`GO:0010468^biological_process^re…	.	TRINITY_DN8815_c0_g1	145.515	1.17325	0.345191	3.39883	0.000676744	0.0353913	114	51	76	269	193	233	123.638	64.9283	79.2996	210.896	173.866	220.464	96.46	DOWN_Asint_UP_Sint
598	TRINITY_DN101492_c0_g1	TRINITY_DN101492_c0_g1_i1	Y4424_ARATH^Y4424_ARATH^Q:3-248,H:195-275^48.78%ID^E:3.67e-17^RecName: Full=DUF21 domain-containing protein At4g14240;^Eukaryota; Viridiplantae; Streptophyta; Embryophyta; Tracheophyta; Spermatophyta; Magnoliophyta; eudicotyledons; Gunneridae; Pentapetalae; rosids; malvids; Brassicales; Brassicaceae; Camelineae; Arabidopsis	TRINITY_DN101492_c0_g1_i1.p2	Y4424_ARATH^Y4424_ARATH^Q:1-82,H:195-275^48.78%ID^E:3.31e-17^RecName: Full=DUF21 domain-containing protein At4g14240;^Eukaryota; Viridiplantae; Streptophyta; Embryophyta; Tracheophyta; Spermatophyta; Magnoliophyta; eudicotyledons; Gunneridae; Pentapetalae; rosids; malvids; Brassicales; Brassicaceae; Camelineae; Arabidopsis	.	COG1253^CBS Domain protein	KEGG:ath:AT4G14240`KO:K16302	GO:0016021^cellular_component^integral component of membrane	.	TRINITY_DN101492_c0_g1	6.23391	5.90923	1.74046	3.3952	0.000685778	0.0356845	0	0	0	23	11	10	0	0	0	18.032	9.90947	9.46198	96.43	DOWN_Asint_UP_Sint
599	TRINITY_DN258695_c0_g1	TRINITY_DN258695_c0_g1_i1	.	TRINITY_DN258695_c0_g1_i1.p2	.	.	.	.	.	.	TRINITY_DN258695_c0_g1	6.23391	5.90923	1.74046	3.3952	0.000685778	0.0356845	0	0	0	23	11	10	0	0	0	18.032	9.90947	9.46198	96.43	DOWN_Asint_UP_Sint
600	TRINITY_DN96044_c0_g1	TRINITY_DN96044_c0_g1_i1	.	.	.	.	.	.	.	.	TRINITY_DN96044_c0_g1	6.23391	5.90923	1.74046	3.3952	0.000685778	0.0356845	0	0	0	23	11	10	0	0	0	18.032	9.90947	9.46198	96.43	DOWN_Asint_UP_Sint
601	TRINITY_DN2451_c0_g1	TRINITY_DN2451_c0_g1_i3	GLGB1_PEA^GLGB1_PEA^Q:172-2682,H:1-855^75.55%ID^E:0^RecName: Full=1,4-alpha-glucan-branching enzyme 1, chloroplastic/amyloplastic;^Eukaryota; Viridiplantae; Streptophyta; Embryophyta; Tracheophyta; Spermatophyta; Magnoliophyta; eudicotyledons; Gunneridae; Pentapetalae; rosids; fabids; Fabales; Fabaceae; Papilionoideae; 50 kb inversion clade; NPAAA clade; Hologalegina; IRL clade; Fabeae; Pisum	TRINITY_DN2451_c0_g1_i3.p1	GLGB1_PEA^GLGB1_PEA^Q:1-837,H:1-855^76.014%ID^E:0^RecName: Full=1,4-alpha-glucan-branching enzyme 1, chloroplastic/amyloplastic;^Eukaryota; Viridiplantae; Streptophyta; Embryophyta; Tracheophyta; Spermatophyta; Magnoliophyta; eudicotyledons; Gunneridae; Pentapetalae; rosids; fabids; Fabales; Fabaceae; Papilionoideae; 50 kb inversion clade; NPAAA clade; Hologalegina; IRL clade; Fabeae; Pisum	PF02922.21^CBM_48^Carbohydrate-binding module 48 (Isoamylase N-terminal domain)^195-278^E:1.3e-17`PF00128.27^Alpha-amylase^Alpha amylase, catalytic domain^344-416^E:9e-11`PF02806.21^Alpha-amylase_C^Alpha amylase, C-terminal all-beta domain^733-826^E:1.8e-23	.	.	GO:0009501^cellular_component^amyloplast`GO:0009507^cellular_component^chloroplast`GO:0003844^molecular_function^1,4-alpha-glucan branching enzyme activity`GO:0102752^molecular_function^1,4-alpha-glucan branching enzyme activity (using a glucosylated glycogenin as primer for glycogen synthesis)`GO:0043169^molecular_function^cation binding`GO:0004553^molecular_function^hydrolase activity, hydrolyz…	GO:0004553^molecular_function^hydrolase activity, hydrolyzing O-glycosyl compounds`GO:0005975^biological_process^carbohydrate metabolic process`GO:0003824^molecular_function^catalytic activity`GO:0043169^molecular_function^cation binding	TRINITY_DN2451_c0_g1	484.259	1.33988	0.395459	3.38816	0.000703639	0.036553	247	292	176	717	1052	605	267.881	371.747	183.641	562.129	947.706	572.45	96.34	DOWN_Asint_UP_Sint
602	TRINITY_DN14822_c0_g1	TRINITY_DN14822_c0_g1_i2	Y1743_ARATH^Y1743_ARATH^Q:1-222,H:385-450^41.892%ID^E:1.63e-07^RecName: Full=Probable LRR receptor-like serine/threonine-protein kinase At1g74360;^Eukaryota; Viridiplantae; Streptophyta; Embryophyta; Tracheophyta; Spermatophyta; Magnoliophyta; eudicotyledons; Gunneridae; Pentapetalae; rosids; malvids; Brassicales; Brassicaceae; Camelineae; Arabidopsis	TRINITY_DN14822_c0_g1_i2.p1	Y1743_ARATH^Y1743_ARATH^Q:1-74,H:385-450^41.892%ID^E:8.09e-09^RecName: Full=Probable LRR receptor-like serine/threonine-protein kinase At1g74360;^Eukaryota; Viridiplantae; Streptophyta; Embryophyta; Tracheophyta; Spermatophyta; Magnoliophyta; eudicotyledons; Gunneridae; Pentapetalae; rosids; malvids; Brassicales; Brassicaceae; Camelineae; Arabidopsis	.	COG0515^Serine Threonine protein kinase`COG4886^leucine Rich Repeat	KEGG:ath:AT1G74360	GO:0016021^cellular_component^integral component of membrane`GO:0031966^cellular_component^mitochondrial membrane`GO:0005739^cellular_component^mitochondrion`GO:0005886^cellular_component^plasma membrane`GO:0009506^cellular_component^plasmodesma`GO:0005524^molecular_function^ATP binding`GO:0004672^molecular_function^protein kinase activity`GO:0004674^molecular_function^protein serine/threonine ki…	.	TRINITY_DN14822_c0_g1	24.1905	-1.59761	0.472111	-3.38397	0.000714455	0.0370531	26	34	36	13	13	15	28.198	43.2856	37.5629	10.192	11.7112	14.193	96.29	UP_Asint_DOWN_Sint
603	TRINITY_DN24244_c0_g2	TRINITY_DN24244_c0_g2_i1	RD21C_ARATH^RD21C_ARATH^Q:1-321,H:287-383^50.467%ID^E:6.31e-21^RecName: Full=Probable cysteine protease RD21C {ECO:0000305};^Eukaryota; Viridiplantae; Streptophyta; Embryophyta; Tracheophyta; Spermatophyta; Magnoliophyta; eudicotyledons; Gunneridae; Pentapetalae; rosids; malvids; Brassicales; Brassicaceae; Camelineae; Arabidopsis	TRINITY_DN24244_c0_g2_i1.p1	ORYA_ORYSJ^ORYA_ORYSJ^Q:1-105,H:286-385^55.238%ID^E:1.54e-26^RecName: Full=Oryzain alpha chain;^Eukaryota; Viridiplantae; Streptophyta; Embryophyta; Tracheophyta; Spermatophyta; Magnoliophyta; Liliopsida; Poales; Poaceae; BOP clade; Oryzoideae; Oryzeae; Oryzinae; Oryza; Oryza sativa	PF00112.26^Peptidase_C1^Papain family cysteine protease^2-60^E:1.2e-19	COG4870^cathepsin	.	GO:0005615^cellular_component^extracellular space`GO:0005764^cellular_component^lysosome`GO:0004197^molecular_function^cysteine-type endopeptidase activity`GO:0051603^biological_process^proteolysis involved in cellular protein catabolic process	GO:0008234^molecular_function^cysteine-type peptidase activity`GO:0006508^biological_process^proteolysis	TRINITY_DN24244_c0_g2	5.705	5.7787	1.70926	3.38082	0.000722708	0.037419	0	0	0	12	16	11	0	0	0	9.40801	14.4138	10.4082	96.26	DOWN_Asint_UP_Sint
604	TRINITY_DN23319_c0_g1	TRINITY_DN23319_c0_g1_i1	SRS6_ARATH^SRS6_ARATH^Q:75-239,H:115-167^56.364%ID^E:5.15e-16^RecName: Full=Protein SHI RELATED SEQUENCE 6;^Eukaryota; Viridiplantae; Streptophyta; Embryophyta; Tracheophyta; Spermatophyta; Magnoliophyta; eudicotyledons; Gunneridae; Pentapetalae; rosids; malvids; Brassicales; Brassicaceae; Camelineae; Arabidopsis	TRINITY_DN23319_c0_g1_i1.p1	SRS6_ARATH^SRS6_ARATH^Q:2-79,H:91-167^51.899%ID^E:3.87e-19^RecName: Full=Protein SHI RELATED SEQUENCE 6;^Eukaryota; Viridiplantae; Streptophyta; Embryophyta; Tracheophyta; Spermatophyta; Magnoliophyta; eudicotyledons; Gunneridae; Pentapetalae; rosids; malvids; Brassicales; Brassicaceae; Camelineae; Arabidopsis	PF05142.15^DUF702^Domain of unknown function (DUF702)^13-80^E:5.7e-19	ENOG41104AC^Domain of unknown function (DUF702)	KEGG:ath:AT3G54430	GO:0005634^cellular_component^nucleus`GO:0003677^molecular_function^DNA binding`GO:0046872^molecular_function^metal ion binding`GO:0009851^biological_process^auxin biosynthetic process`GO:0009734^biological_process^auxin-activated signaling pathway`GO:0007275^biological_process^multicellular organism development`GO:0045893^biological_process^positive regulation of transcription, DNA-templated	.	TRINITY_DN23319_c0_g1	6.5983	5.9886	1.77325	3.37719	0.000732311	0.0377909	0	0	0	12	23	10	0	0	0	9.40801	20.7198	9.46198	96.22	DOWN_Asint_UP_Sint
605	TRINITY_DN94010_c0_g1	TRINITY_DN94010_c0_g1_i1	.	TRINITY_DN94010_c0_g1_i1.p1	.	.	.	.	.	.	TRINITY_DN94010_c0_g1	6.5983	5.9886	1.77325	3.37719	0.000732311	0.0377909	0	0	0	12	23	10	0	0	0	9.40801	20.7198	9.46198	96.22	DOWN_Asint_UP_Sint
606	TRINITY_DN153599_c0_g1	TRINITY_DN153599_c0_g1_i1	RH56_ARATH^RH56_ARATH^Q:2-244,H:352-425^80.247%ID^E:2.71e-36^RecName: Full=DEAD-box ATP-dependent RNA helicase 56;^Eukaryota; Viridiplantae; Streptophyta; Embryophyta; Tracheophyta; Spermatophyta; Magnoliophyta; eudicotyledons; Gunneridae; Pentapetalae; rosids; malvids; Brassicales; Brassicaceae; Camelineae; Arabidopsis	TRINITY_DN153599_c0_g1_i1.p1	RH56_ARATH^RH56_ARATH^Q:1-81,H:352-425^80.247%ID^E:2.44e-36^RecName: Full=DEAD-box ATP-dependent RNA helicase 56;^Eukaryota; Viridiplantae; Streptophyta; Embryophyta; Tracheophyta; Spermatophyta; Magnoliophyta; eudicotyledons; Gunneridae; Pentapetalae; rosids; malvids; Brassicales; Brassicaceae; Camelineae; Arabidopsis	PF00271.34^Helicase_C^Helicase conserved C-terminal domain^1-39^E:1.3e-07	COG0513^purine NTP-dependent helicase activity	KEGG:ath:AT5G11170`KEGG:ath:AT5G11200`KO:K12812	GO:0005634^cellular_component^nucleus`GO:0005524^molecular_function^ATP binding`GO:0004386^molecular_function^helicase activity`GO:0003723^molecular_function^RNA binding`GO:0006397^biological_process^mRNA processing`GO:0051028^biological_process^mRNA transport`GO:0008380^biological_process^RNA splicing	.	TRINITY_DN153599_c0_g1	6.44816	5.9554	1.76588	3.37248	0.000744954	0.0383799	0	0	0	12	22	10	0	0	0	9.40801	19.8189	9.46198	96.16	DOWN_Asint_UP_Sint
607	TRINITY_DN146773_c0_g1	TRINITY_DN146773_c0_g1_i1	.	TRINITY_DN146773_c0_g1_i1.p1	.	.	.	.	.	.	TRINITY_DN146773_c0_g1	6.29801	5.92143	1.75849	3.36733	0.000758991	0.0389104	0	0	0	12	21	10	0	0	0	9.40801	18.9181	9.46198	96.11	DOWN_Asint_UP_Sint
608	TRINITY_DN155164_c0_g1	TRINITY_DN155164_c0_g1_i1	.	.	.	.	.	.	.	.	TRINITY_DN155164_c0_g1	6.29801	5.92143	1.75849	3.36733	0.000758991	0.0389104	0	0	0	12	21	10	0	0	0	9.40801	18.9181	9.46198	96.11	DOWN_Asint_UP_Sint
609	TRINITY_DN99931_c0_g1	TRINITY_DN99931_c0_g1_i1	.	TRINITY_DN99931_c0_g1_i1.p1	.	.	.	.	.	.	TRINITY_DN99931_c0_g1	6.29801	5.92143	1.75849	3.36733	0.000758991	0.0389104	0	0	0	12	21	10	0	0	0	9.40801	18.9181	9.46198	96.11	DOWN_Asint_UP_Sint
610	TRINITY_DN230334_c0_g1	TRINITY_DN230334_c0_g1_i1	.	TRINITY_DN230334_c0_g1_i1.p1	.	.	.	.	.	.	TRINITY_DN230334_c0_g1	10.3507	6.6372	1.97319	3.36368	0.000769097	0.0393639	0	0	0	11	10	47	0	0	0	8.62401	9.00861	44.4713	96.06	DOWN_Asint_UP_Sint
611	TRINITY_DN33526_c0_g1	TRINITY_DN33526_c0_g1_i1	MSH4_ARATH^MSH4_ARATH^Q:3-239,H:675-753^75.949%ID^E:1.5e-35^RecName: Full=DNA mismatch repair protein MSH4;^Eukaryota; Viridiplantae; Streptophyta; Embryophyta; Tracheophyta; Spermatophyta; Magnoliophyta; eudicotyledons; Gunneridae; Pentapetalae; rosids; malvids; Brassicales; Brassicaceae; Camelineae; Arabidopsis	TRINITY_DN33526_c0_g1_i1.p1	MSH4_ARATH^MSH4_ARATH^Q:1-79,H:675-753^75.949%ID^E:1.35e-35^RecName: Full=DNA mismatch repair protein MSH4;^Eukaryota; Viridiplantae; Streptophyta; Embryophyta; Tracheophyta; Spermatophyta; Magnoliophyta; eudicotyledons; Gunneridae; Pentapetalae; rosids; malvids; Brassicales; Brassicaceae; Camelineae; Arabidopsis	.	COG0249^that it carries out the mismatch recognition step. This protein has a weak ATPase activity (By similarity)	KEGG:ath:AT4G17380`KO:K08740	GO:0000794^cellular_component^condensed nuclear chromosome`GO:0043073^cellular_component^germ cell nucleus`GO:0032300^cellular_component^mismatch repair complex`GO:0000228^cellular_component^nuclear chromosome`GO:0009506^cellular_component^plasmodesma`GO:0000795^cellular_component^synaptonemal complex`GO:0005524^molecular_function^ATP binding`GO:0003684^molecular_function^damaged DNA binding`GO:0…	.	TRINITY_DN33526_c0_g1	5.36576	5.69104	1.6945	3.35854	0.000783554	0.0399728	0	0	0	14	12	11	0	0	0	10.976	10.8103	10.4082	96	DOWN_Asint_UP_Sint
612	TRINITY_DN50088_c0_g1	TRINITY_DN50088_c0_g1_i1	PUB24_ARATH^PUB24_ARATH^Q:45-239,H:10-72^69.231%ID^E:2.25e-24^RecName: Full=E3 ubiquitin-protein ligase PUB24;^Eukaryota; Viridiplantae; Streptophyta; Embryophyta; Tracheophyta; Spermatophyta; Magnoliophyta; eudicotyledons; Gunneridae; Pentapetalae; rosids; malvids; Brassicales; Brassicaceae; Camelineae; Arabidopsis	TRINITY_DN50088_c0_g1_i1.p1	PUB24_ARATH^PUB24_ARATH^Q:2-70,H:6-72^69.565%ID^E:8.56e-27^RecName: Full=E3 ubiquitin-protein ligase PUB24;^Eukaryota; Viridiplantae; Streptophyta; Embryophyta; Tracheophyta; Spermatophyta; Magnoliophyta; eudicotyledons; Gunneridae; Pentapetalae; rosids; malvids; Brassicales; Brassicaceae; Camelineae; Arabidopsis	PF04564.18^U-box^U-box domain^6-68^E:1.3e-17`PF11789.11^zf-Nse^Zinc-finger of the MIZ type in Nse subunit^11-50^E:4.1e-07	ENOG410Y8GW^Ubiquitin-protein ligase	KEGG:ath:AT3G11840	GO:0004842^molecular_function^ubiquitin-protein transferase activity`GO:0006952^biological_process^defense response	GO:0004842^molecular_function^ubiquitin-protein transferase activity`GO:0016567^biological_process^protein ubiquitination`GO:0008270^molecular_function^zinc ion binding	TRINITY_DN50088_c0_g1	5.36576	5.69104	1.6945	3.35854	0.000783554	0.0399728	0	0	0	14	12	11	0	0	0	10.976	10.8103	10.4082	96	DOWN_Asint_UP_Sint
613	TRINITY_DN8200_c0_g1	TRINITY_DN8200_c0_g1_i3	NAC47_ARATH^NAC47_ARATH^Q:216-1301,H:4-359^54.068%ID^E:1.11e-114^RecName: Full=NAC transcription factor 47 {ECO:0000305};^Eukaryota; Viridiplantae; Streptophyta; Embryophyta; Tracheophyta; Spermatophyta; Magnoliophyta; eudicotyledons; Gunneridae; Pentapetalae; rosids; malvids; Brassicales; Brassicaceae; Camelineae; Arabidopsis	TRINITY_DN8200_c0_g1_i3.p1	NAC47_ARATH^NAC47_ARATH^Q:5-366,H:4-359^54.856%ID^E:1.99e-121^RecName: Full=NAC transcription factor 47 {ECO:0000305};^Eukaryota; Viridiplantae; Streptophyta; Embryophyta; Tracheophyta; Spermatophyta; Magnoliophyta; eudicotyledons; Gunneridae; Pentapetalae; rosids; malvids; Brassicales; Brassicaceae; Camelineae; Arabidopsis	PF02365.18^NAM^No apical meristem (NAM) protein^12-141^E:1.4e-49	ENOG410YB53^nac domain	KEGG:ath:AT3G04070	GO:0005634^cellular_component^nucleus`GO:0003700^molecular_function^DNA-binding transcription factor activity`GO:0043565^molecular_function^sequence-specific DNA binding`GO:0009793^biological_process^embryo development ending in seed dormancy`GO:0010365^biological_process^positive regulation of ethylene biosynthetic process`GO:0045893^biological_process^positive regulation of transcription, DNA-t…	GO:0003677^molecular_function^DNA binding`GO:0006355^biological_process^regulation of transcription, DNA-templated	TRINITY_DN8200_c0_g1	193.806	1.91047	0.569025	3.35745	0.000786664	0.040066	87	62	68	178	285	552	94.355	78.9325	70.9522	139.552	256.745	522.302	95.99	DOWN_Asint_UP_Sint
[truncated: 39 more rows]
