# Supplementary material for: Insights into the Molecular Basis of Huanglongbing Tolerance in Persian Lime (Citrus latifolia Tan.) through a Transcriptomic Approach
Source: Int J Mol Sci. 2023 Apr 19;24(8):7497. doi: 10.3390/ijms24087497 (PMC10144405; doi:10.3390/ijms24087497)
Supplement: Supplementary file 1 [file ijms-24-07497-s001.zip › Supplementary S3.xlsx]

## Sheet: Table S1
Table S1. Transcripts associated with plant-pathogen interactions in HLB-infected Persian lime leaves.
Transcript ID	KEGG Orthology	Name	Differential Expression Condition	KEGG abbreviation
TRINITY_DN27097_c0_g1_i1	K13446	Disease resistance protein	UP_Asint_DOWN_Sint	Cf9
TRINITY_DN14822_c0_g1_i2	K13420	LRR receptor-like serine/threonine-protein kinase FLS2 [EC:2.7.11.1]	UP_Asint_DOWN_Sint	FLS2
TRINITY_DN9557_c0_g1_i1	K13449	Pathogenesis-related protein 1	DOWN_Asint_UP_Sint	PR1
TRINITY_DN112451_c0_g1_i1	K13437	Receptor kinase-like protein	UP_Asint_DOWN_Sint	XA21
TRINITY_DN8960_c0_g2_i1	K13457	Disease resistance protein RPM1	UP_Asint_DOWN_Sint	RPM1
TRINITY_DN14097_c0_g1_i1	K13459	Disease resistance protein RPS2	DOWN_Asint_UP_Sint	RPS2
TRINITY_DN20835_c0_g1_i1	K09487	Heat shock protein 90kDa beta	DOWN_Asint_UP_Sint	HSP90

## Sheet: Table S2
Table S2. Transcripts associated with starch and sucrosa metabolism in HLB-infected Persian lime leaves.
Transcript ID	KEGG Orthology	Name	Differential Expression Condition	KEGG abbreviation
TRINITY_DN149229_c0_g1_i1	K12047	maltase-glucoamylase [EC:3.2.1.20 3.2.1.3]	DOWN_Asint_UP_Sint	MGAM
TRINITY_DN107305_c0_g1_i1	K01810	glucose-6-phosphate isomerase [EC:5.3.1.9]	DOWN_Asint_UP_Sint	GPI
TRINITY_DN95747_c0_g1_i1	K25026	glucokinase [EC:2.7.1.2]	DOWN_Asint_UP_Sint	GCK
TRINITY_DN930_c0_g1_i4.p1	K00975	glucose-1-phosphate adenylyltransferase [EC:2.7.7.27]	DOWN_Asint_UP_Sint	glgC
TRINITY_DN5098_c0_g1_i4.p1	K00688	glycogen phosphorylase [EC:2.4.1.1]	DOWN_Asint_UP_Sint	glgP
TRINITY_DN791_c0_g1_i4.p1	K13679	granule-bound starch synthase [EC:2.4.1.242]	DOWN_Asint_UP_Sint	WAXY
TRINITY_DN227569_c0_g1_i1	K00703	starch synthase [EC:2.4.1.21]	DOWN_Asint_UP_Sint	glgA
TRINITY_DN124029_c0_g1_i1	K01177	beta-amylase [EC:3.2.1.2]	DOWN_Asint_UP_Sint	E3.2.1.2
TRINITY_DN2137_c0_g1_i4.p1	K00700	1,4-alpha-glucan branching enzyme [EC:2.4.1.18]	DOWN_Asint_UP_Sint	GBE1
