# Supplementary material for: Insights into the Molecular Basis of Huanglongbing Tolerance in Persian Lime (Citrus latifolia Tan.) through a Transcriptomic Approach
Source: Int J Mol Sci. 2023 Apr 19;24(8):7497. doi: 10.3390/ijms24087497 (PMC10144405; doi:10.3390/ijms24087497)
Supplement: Supplementary file 1 [file ijms-24-07497-s001.zip › Supplementary S4.xlsx]

## Sheet: Hoja1
Supplementary File S4. The primers used for RT-qPCR validation.
Gene	Transcript	Gene symbol	Primer sequence (from 5´to 3´)		Product size (bp)	Tm (°C)
			Forward	Reverse
Up-regulated in HLB-symptomatic	DN9557_c0_g1_i1	ClPR1	ATCGTTTGGCGCAAATCTGT	TCGATATTCCCCGGAGGATAA	101	59
	DN91145_c0_g1_i1	ClNFP	CCATTCACATCACAGCTCAATCA	TTTGCATGAAGGGAGGGAATC	80	60
	DN14097_c0_g1_i1	ClDRL27	AGAGCACGCCAGAAGCCTACT	CCAGTGTCTAACAGCAGTGAAGCA	72	60
	DN6810_c0_g2_i1	ClSRK	TGCCTCCACCAAAACAACCT	TCCGGAGCTTCTGGCACTT	70	59
Down-regulated in HLB-symptomatic	DN112451_c0_g1_i1	ClHSL1	TTCCAGAGGGTTTGTGTGAGAAAG	CTCAAGCTCCGACATTTTCCTAGAC	106	60
	DN27097_c0_g1_i1	ClRPP13	CGGGAGTTACATTCAAGGTCGTT	GCAAGGTCATTGATTCGATCATG	86	60
	DN14613_c0_g1_i1	ClPDR1	AGCTGCTTTGACCACAGAAGTGT	TTCCTCTTCATCAGCAAAAGTTCTC	90	60
	DN10036_c0_g2_i1	ClNAC	TACGATCACGGGATCATGCAT	CCGTGGCTAATCCAATAAACGA	100	59
Housekeeping	Mafra et al (2012)	ClUPL7	CAAAGAAGTGCAGCGAGAGA	TCAGGAACAGCAAAAGCAAG	150	58-62
